# Supplementary material for: Severe dengue in adults: Clinical features from the 2022 dengue outbreak at a Vietnamese tertiary hospital
Source: PLoS Negl Trop Dis. 2025 Oct 3;19(10):e0013589. doi: 10.1371/journal.pntd.0013589 (PMC12513615; doi:10.1371/journal.pntd.0013589)
Supplement: S1 Data — Data severe dengue. (XLSX) [file pntd.0013589.s003.xlsx]

## Sheet: ALL
USUBJID	STUDYID	SITEID	SUBJID	INITIAL	SEX	Age	PREGNANT	BMI group	Comorbidities	History of COVID-19	Living in HCMC	Day at enrolment	ICU	Length of stay in ICU	Length of stay in hospital	Outcome	Diagnosis at enrolment	Diagnosis at discharge	Positive NS1 or IgM Dengue
003-06-0-001	69DX	003	06-0-001	LHL	M	55		23-25	Liver disease - G6PD deficiency	N	N	5	N		9	Good recovery	Hepatic impairment	Hepatic impairment	Y
003-06-0-002	69DX	003	06-0-002	HTTL	F	18		23-25	N	N	Y	6	N		4	Good recovery	DSS	DSS	Y
003-06-0-003	69DX	003	06-0-003	ĐTKC	F	37		23-25	N	Y	Y	6	N		4	Good recovery	Hepatic impairment	Hepatic impairment	Y
003-06-0-004	69DX	003	06-0-004	NTMN	F	23		18-23	N	Y	N	7	N		4	Good recovery	Hemorrhage	Hemorrhage	Y
003-06-0-005	69DX	003	06-0-005	NVL	M	64		18-23	Hypertension	N	N	5	N		5	Good recovery	Hemorrhage	Hemorrhage	N
003-06-0-006	69DX	003	06-0-006	LTV	F	19		18-23	N	Y	Y	4	N		4	Good recovery	DSS	DSS	N
003-06-0-007	69DX	003	06-0-007	ĐNQ	M	20		18-23	N	Y	Y	5	N		6	Good recovery	DSS	DSS	Y
003-06-0-008	69DX	003	06-0-008	TMQ	M	21		23-25	N	N	N	5	N		3	Good recovery	DSS - Hepatic impairment	DSS - Hepatic impairment	Y
003-06-0-009	69DX	003	06-0-009	NHTT	M	32		> 30	Liver disease	N	Y	6	N		5	Good recovery	DSS	DSS	Y
003-06-0-010	69DX	003	06-0-010	NTTT	F	44		18-23	Valvular heart disease	N	N	5	N		5	Good recovery	Hepatic impairment	Hepatic impairment	Y
003-06-0-011	69DX	003	06-0-011	TVH	M	21		18-23	N	N	Y	4	N		6	Good recovery	DSS	DSS - Hemorrhage	N
003-06-0-012	69DX	003	06-0-012	HTDT	F	21		< 18	N	N	N	7	N		6	Good recovery	Hepatic impairment	Hepatic impairment	Y
003-06-0-013	69DX	003	06-0-013	TCT	F	23		23-25	N	N	Y	5	N		4	Good recovery	Hepatic impairment	DSS - Hepatic impairment	N
003-06-0-014	69DX	003	06-0-014	CMC	F	24		18-23	N	N	N	5	N		5	Good recovery	Hepatic impairment	Hepatic impairment	Y
003-06-0-015	69DX	003	06-0-015	LTH	F	37		25-30	N	N	Y	5	N		5	Good recovery	DSS	DSS	Y
003-06-0-016	69DX	003	06-0-016	TVTB	M	19		23-25	N	N	N	5	N		3	Good recovery	Neurological impairment	Neurological impairment	Y
003-06-0-017	69DX	003	06-0-017	TVTB	M	18		< 18	N	N	Y	6	N		3	Good recovery	Hepatic impairment	Hepatic impairment	N
003-06-0-018	69DX	003	06-0-018	STAL	F	22		18-23	N	N	N	7	N		5	Good recovery	DSS	DSS	N
003-06-0-019	69DX	003	06-0-019	NDK	M	29		25-30	Hypertension	N	Y	5	N		4	Good recovery	DSS	DSS	Y
003-06-0-020	69DX	003	06-0-020	HAK	M	17		25-30	N	N	Y	3	N		5	Good recovery	DSS	DSS	N
003-06-0-021	69DX	003	06-0-021	TTTL	F	22		25-30	N	N	N	5	N		4	Good recovery	DSS	DSS	N
003-06-0-022	69DX	003	06-0-022	LTCD	F	32		18-23	Hyperthyroidism	N	Y	6	N		4	Good recovery	DSS	DSS	Y
003-06-0-023	69DX	003	06-0-023	NHT	M	33		> 30	Liver disease	Y	Y	4	N		5	Good recovery	DSS	DSS	N
003-06-0-024	69DX	003	06-0-024	NVT	M	49		< 18	N	N	N	6	N		6	Good recovery	Hemorrhage	Hemorrhage	N
003-06-0-025	69DX	003	06-0-025	NTD	F	56		23-25	Liver disease	N	Y	6	N		2	Death	Cardiac Impairment - Hemorrhage	Hepatic - Cardiac Impairment - Hemorrhage	Y
003-06-0-026	69DX	003	06-0-026	CHV	M	34		18-23	N	N	Y	3	N		6	Good recovery	DSS	DSS	Y
003-06-0-027	69DX	003	06-0-027	HLMT	F	19		23-25	N	N	Y	5	N		5	Good recovery	DSS	DSS	N
003-06-0-028	69DX	003	06-0-028	KL	M	28		23-25	N	N	Y	6	N		4	Good recovery	Hepatic impairment	Hepatic impairment	Y
003-06-0-029	69DX	003	06-0-029	LTTH	F	22		25-30	Liver disease	N	N	5	N		5	Good recovery	DSS	DSS	N
003-06-0-030	69DX	003	06-0-030	PNHY	F	21		18-23	N	Y	Y	4	N		4	Good recovery	DSS	DSS	Y
003-06-0-031	69DX	003	06-0-031	DTP	M	25		18-23	N	N	N	6	N		5	Good recovery	DSS	DSS	N
003-06-0-032	69DX	003	06-0-032	DTKD	F	30		> 30	Ovarian cancer - Liver disease	N	Y	4	N		5	Good recovery	DSS	DSS	N
003-06-0-033	69DX	003	06-0-033	NVH	F	23		18-23	Nephrotic syndrome	N	Y	5	N		10	Good recovery	DSS - Hepatic - Renal impairment	DSS - Hepatic - Renal impairment	Y
003-06-0-034	69DX	003	06-0-034	TQN	F	23		18-23	N	N	Y	3	N		4	Good recovery	DSS	DSS	Y
003-06-0-035	69DX	003	06-0-035	HPKH	F	25		18-23	N	Y	N	4	N		6	Good recovery	Hepatic impairment	Hepatic impairment	Y
003-06-0-036	69DX	003	06-0-036	PVH	M	17		18-23	N	Y	Y	6	N		8	Good recovery	Hepatic impairment	Hepatic impairment	N
003-06-0-037	69DX	003	06-0-037	HTMT	F	37		18-23	Liver disease	Y	Y	5	N		4	Good recovery	Hepatic impairment	Hepatic impairment	N
003-06-0-038	69DX	003	06-0-038	PTXH	F	37		25-30	Liver disease	N	Y	4	N		7	Good recovery	DSS - Hepatic impairment	DSS - Hepatic impairment - Hemorrhage	N
003-06-0-039	69DX	003	06-0-039	NNH	F	39		> 30	Hypertension - Diabetes - COPD - Liver disease	N	Y	7	N		4	Good recovery	DSS	DSS	Y
003-06-0-040	69DX	003	06-0-040	NHMN	F	27		< 18	N	N	N	6	N		5	Good recovery	Hepatic impairment	Hepatic impairment	Y
003-06-0-041	69DX	003	06-0-041	NTMC	F	23		23-25	N	N	Y	6	N		10	Good recovery	Hepatic impairment	Hepatic impairment	Y
003-06-0-042	69DX	003	06-0-042	NTHL	F	20		23-25	N	N	N	7	N		6	Good recovery	Hepatic impairment	Hepatic impairment	Y
003-06-0-043	69DX	003	06-0-043	NTH	F	40		25-30	Hypertension - Liver disease	N	N	3	N		6	Good recovery	DSS	DSS	Y
003-06-0-044	69DX	003	06-0-044	TMT	F	22		25-30	Liver disease	N	N	6	N		4	Good recovery	DSS	DSS	Y
003-06-0-045	69DX	003	06-0-045	KTT	F	45		18-23	N	N	N	6	N		4	Good recovery	Hepatic impairment	Hepatic impairment	N
003-06-0-046	69DX	003	06-0-046	NTN	F	30		18-23	N	N	Y	3	N		5	Good recovery	DSS	DSS	N
003-06-1-001	69DX	003	06-1-001	NTKN	F	35		18-23	N	N	Y	7	Y	4	11	Good recovery	Hemorrhage	Hemorrhage	Y
003-06-1-002	69DX	003	06-1-002	LTK	F	21		18-23	N	N	N	6	Y	1	4	Good recovery	DSS	DSS	Y
003-06-1-003	69DX	003	06-1-003	LTB	F	76		18-23	Hypertension - COPD	N	N	4	Y	4	11	Good recovery	DSS	DSS	Y
003-06-1-004	69DX	003	06-1-004	VUN	F	21		> 30	Liver disease	N	Y	6	Y	3	8	Good recovery	DSS	DSS	N
003-06-1-005	69DX	003	06-1-005	PTTN	F	21		> 30	Liver disease	N	Y	1	Y	1	8	Good recovery	Neurological impairment	DSS - Neurological impairment	Y
003-06-1-006	69DX	003	06-1-006	NTH	F	35		< 18	N	Y	N	5	Y	3	6	Good recovery	DSS	DSS	N
003-06-1-007	69DX	003	06-1-007	NTYO	F	17		23-25	Liver disease	N	N	6	Y	11	16	Good recovery	Hepatic impairment - Hemorrhage	Hepatic impairment - Hemorrhage	Y
003-06-1-008	69DX	003	06-1-008	NXT	M	37		23-25	Valvular heart disease	N	N	5	Y	1	6	Good recovery	Hepatic impairment	Hepatic impairment	N
003-06-1-009	69DX	003	06-1-009	NTCG	F	32		25-30	Diabetes - Liver disease	Y	Y	5	Y	1	3	Good recovery	DSS - Hepatic impairment	DSS - Hepatic impairment	N
003-06-1-010	69DX	003	06-1-010	TNCL	M	27		> 30	N	Y	Y	6	Y	1	6	Good recovery	DSS	DSS	N
003-06-1-011	69DX	003	06-1-011	VQT	M	30		> 30	Liver disease	Y	Y	3	Y	3	9	Good recovery	DSS	DSS - Hepatic impairment	Y
003-06-1-012	69DX	003	06-1-012	LMH	M	17		25-30	N	Y	Y	4	Y	3	8	Good recovery	DSS	DSS	N
003-06-1-013	69DX	003	06-1-013	TVB	M	30		18-23	Epilepsy	N	Y	6	Y	4	4	Good recovery	Neurological impairment	Neurological impairment	Y
003-06-1-014	69DX	003	06-1-014	LHB	M	22		25-30	Liver disease	Y	N	6	Y	1	4	Good recovery	DSS	DSS	N
003-06-1-015	69DX	003	06-1-015	KR	M	50		18-23	N	N	N	5	Y	24	34	Good recovery	DSS - Hepatic - Renal impairment	DSS - Hepatic - Renal impairment	Y
003-06-1-016	69DX	003	06-1-016	ĐPTD	M	23		23-25	N	N	Y	4	Y	1	6	Good recovery	DSS	DSS	N
003-06-1-017	69DX	003	06-1-017	PNN	F	20		< 18	N	N	Y	6	Y	3	3	Good recovery	DSS	DSS - Hemorrhage	Y
003-06-1-018	69DX	003	06-1-018	HMHK	F	42		18-23	N	N	Y	6	Y	1	4	Good recovery	DSS	DSS	Y
003-06-1-019	69DX	003	06-1-019	NTM	F	45		18-23	Peptic ulcer	N	N	5	Y	2	5	Good recovery	DSS	DSS	N
003-06-1-020	69DX	003	06-1-020	NXM	F	18		18-23	N	N	N	6	Y	1	7	Good recovery	DSS	DSS	N
003-06-1-021	69DX	003	06-1-021	NTKH	F	35		18-23	N	Y	Y	5	Y	2	3	Good recovery	DSS	DSS - Hemorrhage	Y
003-06-1-022	69DX	003	06-1-022	NTKL	F	35		25-30	Liver disease	N	Y	5	Y	32	4	Good recovery	DSS	DSS	Y
003-06-1-023	69DX	003	06-1-023	TTG	F	58		25-30	Peptic ulcer	N	N	5	Y	31	31	Good recovery	Hemorrhage	Hepatic - Renal - Cardiac impairment - Hemorrhage	Y
003-06-1-024	69DX	003	06-1-024	HMD	M	69		23-25	Hypertension - Diabetes	N	N	5	Y	2	12	Good recovery	Hepatic impairment	Hepatic impairment	Y
003-06-1-025	69DX	003	06-1-025	LNT	M	16		25-30	Liver disease	Y	Y	5	Y	1	6	Good recovery	DSS	DSS	N
003-06-1-026	69DX	003	06-1-026	BTN	M	26		23-25	Hypertension - Chronic kidney disease	N	Y	5	Y	2	4	Good recovery	DSS	DSS	Y
003-06-1-027	69DX	003	06-1-027	NTMH	F	25		23-25	N	Y	N	7	Y	2	6	Good recovery	DSS	DSS	N
003-06-1-028	69DX	003	06-1-028	LTM	F	42		23-25	Diabetes - Liver disease	N	N	4	Y	7	12	Good recovery	DSS	DSS - Hepatic impairment	Y
003-06-1-029	69DX	003	06-1-029	NTT	F	61		18-23	Hypertension - Diabetes - Liver disease	N	N	7	Y	1	7	Good recovery	Hepatic impairment	Hepatic impairment	Y
003-07-0-001	69DX	003	07-0-001	PQT	M	22		> 30	N	N	N	5	N		8	Good recovery	Hepatic impairment	Hepatic impairment	Y
003-07-0-002	69DX	003	07-0-002	NNT	M	26		> 30	Liver disease	N	N	5	N		5	Good recovery	Hepatic impairment	Hepatic impairment	N
003-07-0-003	69DX	003	07-0-003	NTTT	F	29		< 18	N	N	Y	6	N		3	Good recovery	Hepatic impairment	Hepatic impairment	Y
003-07-0-004	69DX	003	07-0-004	HQĐ	M	40		25-30	N	N	Y	4	N		8	Good recovery	DSS	DSS - Hemorrhage	Y
003-07-0-005	69DX	003	07-0-005	NHH	M	32		18-23	N	N	N	5	N		4	Good recovery	DSS	DSS	Y
003-07-0-006	69DX	003	07-0-006	TTCQ	F	38		18-23	Liver disease	N	N	4	N		5	Good recovery	DSS	DSS - Hemorrhage	Y
003-07-0-008	69DX	003	07-0-008	NTV	F	47		23-25	N	N	N	7	N		4	Good recovery	Hemorrhage	Hemorrhage	Y
003-07-0-009	69DX	003	07-0-009	HNBC	F	46		18-23	N	N	Y	4	N		5	Good recovery	Hepatic impairment	Hepatic impairment	Y
003-07-0-010	69DX	003	07-0-010	ĐTP	F	34		18-23	Valvular heart disease	N	Y	7	N		4	Good recovery	Hemorrhage	Hemorrhage	N
003-07-0-011	69DX	003	07-0-011	NTAT	F	39		18-23	N	N	Y	4	N		8	Good recovery	Hepatic impairment	Hepatic impairment	Y
003-07-0-012	69DX	003	07-0-012	PVC	M	23		18-23	N	N	Y	6	N		3	Good recovery	Hepatic impairment	Hepatic impairment	Y
003-07-0-013	69DX	003	07-0-013	TVD	M	16		18-23	N	N	Y	4	N		4	Good recovery	Hepatic impairment	Hepatic impairment	N
003-07-0-014	69DX	003	07-0-014	PVD	M	27		< 18	N	N	Y	7	N		7	Good recovery	Hemorrhage	Hemorrhage	Y
003-07-0-015	69DX	003	07-0-015	TVV	M	37		23-25	Liver disease	N	Y	6	N		6	Good recovery	Hepatic impairment	Hepatic impairment	Y
003-07-0-016	69DX	003	07-0-016	HTT	M	34		25-30	Liver disease	Y	Y	5	N		5	Good recovery	Hepatic impairment	Hepatic impairment	Y
003-07-0-017	69DX	003	07-0-017	LTQ	F	48		18-23	N	N	Y	6	N		12	Good recovery	Hepatic impairment	Hepatic impairment - Hemorrhage	Y
003-07-0-018	69DX	003	07-0-018	PVT	M	18		18-23	N	N	N	5	N		6	Good recovery	Hemorrhage	Hemorrhage	Y
003-07-0-019	69DX	003	07-0-019	NDT	M	33		23-25	N	N	Y	6	N		3	Good recovery	Hepatic impairment	Hepatic impairment	Y
003-07-0-020	69DX	003	07-0-020	NKĐ	M	19		25-30	N	N	N	6	N		8	Good recovery	Hepatic impairment	Hepatic impairment	N
003-07-0-021	69DX	003	07-0-021	NGQK	M	19		18-23	N	N	N	6	N		4	Good recovery	Hepatic impairment	DSS - Hepatic impairment	N
003-07-0-022	69DX	003	07-0-022	LDMP	F	38		23-25	Diabetes - Liver disease	N	N	5	N		7	Good recovery	Hepatic impairment	Hepatic impairment	N
003-07-0-023	69DX	003	07-0-023	DHN	M	21		18-23	N	N	N	6	N		5	Good recovery	Hepatic impairment	Hepatic impairment	N
003-07-0-024	69DX	003	07-0-024	LNT	M	41		23-25	N	N	Y	7	N		5	Good recovery	Hepatic impairment	Hepatic impairment	Y
003-07-1-001	69DX	003	07-1-001	NHN	F	42		> 30	Liver disease	N	Y	5	Y	2	7	Good recovery	DSS	DSS	Y
003-07-1-002	69DX	003	07-1-002	NTPT	F	43		23-25	N	N	Y	4	Y	2	5	Good recovery	DSS	DSS - Hepatic impairment	Y
003-07-1-003	69DX	003	07-1-003	VHP	M	24		18-23	Peptic ulcer	N	Y	3	Y	4	8	Good recovery	Hemorrhage	Hemorrhage	Y
003-07-1-004	69DX	003	07-1-004	TTH	F	39		23-25	Anemia	N	N	3	Y	6	11	Good recovery	Hemorrhage	DSS - Hepatic impairment - Hemorrhage	Y
003-07-1-005	69DX	003	07-1-005	VTH	M	17		23-25	Dementia	N	Y	4	Y	2	6	Good recovery	DSS	DSS	Y
003-07-1-006	69DX	003	07-1-006	NPT	M	31		25-30	N	N	Y	5	Y	1	9	Good recovery	DSS	DSS - Hemorrhage	Y
003-07-1-007	69DX	003	07-1-007	NDH	M	55		25-30	Liver disease	N	Y	5	Y	2	5	Good recovery	DSS	DSS	Y
003-07-1-008	69DX	003	07-1-008	LTNXM	F	31	Y	18-23	Valvular heart disease - Hypothyroidism	N	N	3	Y	3	6	Miscarriage	DSS - Hepatic impairment	DSS - Hepatic impairment - Hemorrhage	Y
003-07-1-009	69DX	003	07-1-009	NHS	M	19		< 18	Nephrotic syndrome	N	Y	4	Y	2	5	Good recovery	DSS	DSS	Y
003-07-1-010	69DX	003	07-1-010	NTV	F	36		25-30	Liver disease	N	N	4	Y	2	2	Death	DSS	DSS - Hepatic - Renal impairment - Hemorrhage	N
003-07-1-011	69DX	003	07-1-011	NTT	M	32		18-23	Liver disease	N	N	4	Y	24	35	Good recovery	Hepatic impairment	Hepatic - Cardiac Impairment - Hemorrhage	Y
003-07-1-012	69DX	003	07-1-012	PTP	M	19		18-23	N	N	N	6	Y	1	5	Good recovery	DSS	DSS	N
003-07-1-013	69DX	003	07-1-013	NTQ	M	36		> 30	Hyperthyroidism - Liver disease	N	Y	4	Y	1	5	Good recovery	DSS	DSS	Y
003-07-1-014	69DX	003	07-1-014	NTYN	F	24		< 18	Liver disease	Y	Y	3	Y	3	8	Good recovery	Cardiac impairment	Cardiac impairment	Y
003-07-1-015	69DX	003	07-1-015	TTL	F	68		18-23	Liver disease	N	Y	5	Y	5	9	Good recovery	DSS - Hepatic impairment	DSS - Hepatic - Cardiac impairment - Hemorrhage	N
003-07-1-016	69DX	003	07-1-016	NTN	F	54		25-30	Hypertension - Diabetes	N	Y	4	Y	3	7	Good recovery	DSS	DSS	Y
003-07-1-017	69DX	003	07-1-017	NTKT	F	32	Y	23-25	N	N	N	6	Y	2	4	Good recovery	Hepatic impairment	Hepatic impairment - Hemorrhage	Y
003-07-1-018	69DX	003	07-1-018	NTNB	F	22		18-23	N	Y	Y	4	Y	1	5	Good recovery	DSS	DSS	Y
003-07-1-020	69DX	003	07-1-020	NTT	M	23		25-30	Liver disease	N	Y	4	Y	25	25	Death	DSS - Hepatic - Renal impairment	DSS - Hepatic - Renal - Cardiac - Hemorrhage	Y
003-07-1-021	69DX	003	07-1-021	PTTH	F	43		< 18	N	N	N	7	Y	1	8	Good recovery	Hemorrhage	Hemorrhage	Y
003-07-1-022	69DX	003	07-1-022	NTTD	F	24		25-30	N	N	Y	5	Y	2	5	Good recovery	DSS	DSS	N
003-07-1-023	69DX	003	07-1-023	PHS	M	19		> 30	Liver disease	N	Y	5	Y	1	4	Good recovery	DSS	DSS - Hemorrhage	N
003-07-1-024	69DX	003	07-1-024	ĐTHT	F	21		18-23	N	Y	N	5	Y	4	6	Good recovery	DSS	DSS	Y
003-07-1-025	69DX	003	07-1-025	NTA	M	27		18-23	Pituitary adenoma - Hypothyroidism	N	Y	5	Y	1	3	Good recovery	Hemorrhage	Hemorrhage	N
003-07-1-026	69DX	003	07-1-026	BTL	M	19		25-30	Liver disease	N	Y	4	Y	2	6	Good recovery	DSS	DSS	N
003-07-1-027	69DX	003	07-1-027	TNTK	M	26		25-30	N	N	N	5	Y	39	39	Good recovery	DSS	DSS - Hepatic impairment - Hemorrhage	N
003-07-1-028	69DX	003	07-1-028	NTLT	F	49		> 30	Hypertension	N	N	5	Y	2	2	Death	Hepatic impairment	Hepatic - Renal impairment - Hemorrhage	Y
003-07-1-029	69DX	003	07-1-029	CQT	M	21		23-25	Liver disease	Y	Y	5	Y	1	4	Good recovery	DSS	DSS	Y
003-08-0-001	69DX	003	08-0-001	NTH	M	35		18-23	Liver disease	N	Y	7	N		3	Good recovery	DSS	DSS	N
003-08-0-002	69DX	003	08-0-002	VTĐ	M	30		25-30	N	N	N	7	N		4	Good recovery	DSS	DSS	Y
003-08-0-003	69DX	003	08-0-003	THND	F	28		> 30	N	N	Y	5	N		4	Good recovery	DSS	DSS	Y
003-08-0-004	69DX	003	08-0-004	NTL	M	19		25-30	Idiopathic thrombocytopenia	N	Y	4	N		5	Good recovery	DSS	DSS	N
003-08-0-005	69DX	003	08-0-005	HVQ	M	44		18-23	Hypertension -Diabetes - Liver disease	N	N	6	N		6	Good recovery	DSS	DSS	N
003-08-0-006	69DX	003	08-0-006	ĐTPT	F	22		< 18	N	Y	Y	5	N		4	Good recovery	DSS	DSS	Y
003-08-0-007	69DX	003	08-0-007	BPN	M	25		23-25	N	N	Y	4	N		3	Good recovery	DSS	DSS	N
003-08-0-008	69DX	003	08-0-008	LNPT	F	24		18-23	N	N	Y	6	N		4	Good recovery	DSS	DSS	Y
003-08-0-009	69DX	003	08-0-009	DLN	F	26		23-25	Cardiac arrhythmia - Liver disease	N	Y	5	N		7	Good recovery	DSS	DSS	Y
003-08-0-010	69DX	003	08-0-010	LGH	M	21		23-25	N	N	Y	5	N		4	Good recovery	DSS	DSS	Y
003-08-0-011	69DX	003	08-0-011	NTDL	F	18		25-30	N	N	Y	5	N		3	Good recovery	DSS	DSS	N
003-08-0-012	69DX	003	08-0-012	NTT	F	31		18-23	N	N	Y	5	N		6	Good recovery	DSS	DSS	N
003-08-0-013	69DX	003	08-0-013	LGH	F	19		18-23	N	N	N	7	N		3	Good recovery	Hepatic impairment	Hepatic impairment	N
003-08-0-014	69DX	003	08-0-014	NMC	F	19		18-23	N	Y	N	4	N		5	Good recovery	DSS	DSS	Y
003-08-0-015	69DX	003	08-0-015	NTTM	F	33		25-30	Liver disease	N	N	6	N		4	Good recovery	DSS	DSS	N
003-08-0-016	69DX	003	08-0-016	THG	M	17		25-30	N	N	Y	6	N		3	Good recovery	DSS	DSS	N
003-08-0-017	69DX	003	08-0-017	LTNH	F	17		18-23	N	N	N	4	N		2	Good recovery	DSS	DSS	Y
003-08-0-018	69DX	003	08-0-018	BDK	M	26		18-23	N	N	N	6	N		3	Good recovery	DSS	DSS	N
003-08-0-019	69DX	003	08-0-019	NVN	M	26		23-25	Liver disease	Y	N	3	N		9	Good recovery	Hepatic impairment	Hepatic impairment	Y
003-08-0-020	69DX	003	08-0-020	TTV	F	18		18-23	N	N	N	5	N		5	Good recovery	DSS	DSS	Y
003-08-0-021	69DX	003	08-0-021	PTH	F	32		< 18	N	N	Y	5	N		4	Good recovery	DSS	DSS	Y
003-08-0-022	69DX	003	08-0-022	NTL	F	31		18-23	N	Y	N	5	N		4	Good recovery	DSS	DSS	Y
003-08-0-023	69DX	003	08-0-023	TKM	F	25		25-30	N	N	Y	6	N		4	Good recovery	DSS	DSS	N
003-08-0-024	69DX	003	08-0-024	NTT	F	26		18-23	N	N	Y	5	N		3	Good recovery	DSS	DSS	N
003-08-0-025	69DX	003	08-0-025	LTP	F	37		23-25	N	N	N	5	N		8	Good recovery	Hepatic impairment	Hepatic impairment - Hemorrhage	Y
003-08-0-026	69DX	003	08-0-026	VLH	M	34		18-23	N	N	N	5	N		4	Good recovery	DSS	DSS	Y
003-08-0-027	69DX	003	08-0-027	VHK	M	27		18-23	N	N	Y	4	N		4	Good recovery	Hemorrhage	Hemorrhage	N
003-08-0-028	69DX	003	08-0-028	PVT	M	32		18-23	N	N	Y	6	N		4	Good recovery	DSS	DSS	N
003-08-0-029	69DX	003	08-0-029	TNDH	F	26		18-23	N	N	Y	6	N		7	Good recovery	DSS	DSS	Y
003-08-0-030	69DX	003	08-0-030	NVT	M	46		18-23	N	N	Y	6	N		5	Good recovery	DSS	DSS	Y
003-08-0-031	69DX	003	08-0-031	TTTH	F	25		18-23	N	N	Y	5	N		4	Good recovery	DSS	DSS	Y
003-08-0-032	69DX	003	08-0-032	NKH	F	30		23-25	N	Y	Y	5	N		3	Good recovery	DSS	DSS	N
003-08-0-033	69DX	003	08-0-033	ĐTNM	F	19		18-23	N	N	Y	6	N		3	Good recovery	DSS	DSS	N
003-08-0-034	69DX	003	08-0-034	NHT	M	19		25-30	N	N	N	5	N		5	Good recovery	DSS	DSS	N
003-08-0-035	69DX	003	08-0-035	PVT	M	35		18-23	N	Y	Y	6	N		3	Good recovery	Hepatic impairment	Hepatic impairment	Y
003-08-0-036	69DX	003	08-0-036	PPT	M	18		18-23	N	N	Y	5	N		4	Good recovery	DSS	DSS	N
003-08-0-037	69DX	003	08-0-037	LTTH	M	25		25-30	N	N	Y	5	N		3	Good recovery	DSS	DSS	N
003-08-0-038	69DX	003	08-0-038	BNN	F	20		< 18	N	N	Y	5	N		6	Good recovery	DSS	DSS	Y
003-08-0-039	69DX	003	08-0-039	PTKL	F	34		18-23	N	N	N	5	N		4	Good recovery	DSS	DSS	N
003-08-0-040	69DX	003	08-0-040	PNQ	M	20		23-25	N	N	Y	6	N		5	Good recovery	DSS	DSS	N
003-08-0-041	69DX	003	08-0-041	PTTH	F	31		18-23	N	N	N	5	N		5	Good recovery	DSS	DSS	Y
003-08-0-042	69DX	003	08-0-042	PTDH	M	41		25-30	Diabetes	N	N	3	N		5	Good recovery	DSS	DSS	N
003-08-0-043	69DX	003	08-0-043	NNK	M	34		18-23	Peptic ulcer	N	N	5	N		6	Good recovery	Hepatic impairment	Hepatic impairment	N
003-08-0-044	69DX	003	08-0-044	TTTH	F	41		23-25	N	N	Y	5	N		8	Good recovery	DSS - Hepatic impairment	DSS - Hepatic impairment	Y
003-08-0-045	69DX	003	08-0-045	NPAT	F	16		> 30	Liver disease	N	Y	4	N		4	Good recovery	DSS	DSS	Y
003-08-0-046	69DX	003	08-0-046	NHQ	M	23		< 18	N	N	Y	6	N		5	Good recovery	DSS	DSS	Y
003-08-0-047	69DX	003	08-0-047	NTD	F	51		25-30	N	N	Y	4	N		5	Good recovery	DSS	DSS - Hepatic impairment	Y
003-08-0-048	69DX	003	08-0-048	NTH	M	21		18-23	N	N	N	7	N		2	Good recovery	Hepatic impairment	Hepatic impairment	Y
003-08-0-049	69DX	003	08-0-049	NTXL	F	19		18-23	N	N	Y	6	N		4	Good recovery	DSS	DSS	N
003-08-0-050	69DX	003	08-0-050	ĐAQ	M	21		18-23	Epilepsy	N	N	5	N		3	Good recovery	DSS	DSS	N
003-08-0-051	69DX	003	08-0-051	DTB	M	16		18-23	N	N	Y	5	N		6	Good recovery	DSS	DSS	Y
003-08-0-052	69DX	003	08-0-052	LTK	M	16		18-23	N	N	Y	5	N		9	Good recovery	DSS	DSS	Y
003-08-0-054	69DX	003	08-0-054	NVC	M	19		18-23	N	N	N	6	N		4	Good recovery	DSS	DSS	N
003-08-0-055	69DX	003	08-0-055	TĐMT	M	27		18-23	N	N	Y	3	N		4	Good recovery	DSS	DSS	Y
003-08-0-056	69DX	003	08-0-056	TTG	F	29		18-23	N	N	N	5	N		4	Good recovery	DSS	DSS	N
003-08-0-057	69DX	003	08-0-057	DHT	M	18		< 18	N	N	N	5	N		4	Good recovery	DSS	DSS	N
003-08-0-058	69DX	003	08-0-058	NNĐ	F	47		> 30	Liver disease - Diabetes	N	N	5	N		4	Good recovery	Hepatic impairment	Hepatic impairment	N
003-08-0-059	69DX	003	08-0-059	PTTH	F	59		18-23	Diabetes - Liver disease	N	N	4	N		7	Good recovery	Hepatic impairment	Hepatic impairment	Y
003-08-0-060	69DX	003	08-0-060	NĐL	M	39		18-23	N	N	N	5	N		5	Good recovery	DSS	DSS	Y
003-08-0-061	69DX	003	08-0-061	HTTH	F	33		< 18	Diabetes - Growth retardation	Y	Y	6	N		3	Good recovery	DSS	DSS - Hemorrhage	N
003-08-0-062	69DX	003	08-0-062	LTP	M	23		> 30	Liver disease	Y	Y	7	N		3	Good recovery	DSS	DSS	N
003-08-0-063	69DX	003	08-0-063	LUT	F	20		18-23	N	N	Y	6	N		5	Good recovery	DSS	DSS	N
003-08-0-064	69DX	003	08-0-064	PNT	M	18		25-30	N	N	N	4	N		6	Good recovery	DSS	DSS	Y
003-08-0-065	69DX	003	08-0-065	NCT	M	26		25-30	N	Y	Y	5	N		3	Good recovery	DSS	DSS	N
003-08-0-066	69DX	003	08-0-066	VTH	F	33		25-30	N	N	Y	5	N		5	Good recovery	DSS	DSS	Y
003-08-0-067	69DX	003	08-0-067	TTD	M	42		25-30	N	N	Y	6	N		4	Good recovery	DSS	DSS	Y
003-08-0-068	69DX	003	08-0-068	HHC	M	18		18-23	N	N	Y	7	N		7	Good recovery	DSS	DSS	Y
003-08-0-069	69DX	003	08-0-069	NHNN	F	18		23-25	N	Y	Y	6	N		6	Good recovery	DSS	DSS	Y
003-08-0-070	69DX	003	08-0-070	TTKL	F	42		23-25	Liver disease	N	N	7	N		7	Good recovery	Hepatic impairment	Hepatic impairment	Y
003-08-0-071	69DX	003	08-0-071	ĐNQ	F	21		18-23	N	N	N	4	N		8	Good recovery	DSS	DSS	Y
003-08-0-072	69DX	003	08-0-072	PTKO	F	28		18-23	N	N	N	5	N		6	Good recovery	DSS	DSS	Y
003-08-0-073	69DX	003	08-0-073	LHC	M	17		25-30	N	N	Y	6	N		5	Good recovery	DSS	DSS	Y
003-08-0-074	69DX	003	08-0-074	PTNA	F	59		25-30	Hypertension	N	Y	2	N		6	Good recovery	DSS	DSS	N
003-08-0-075	69DX	003	08-0-075	VTTC	F	24		18-23	N	N	N	4	N		4	Good recovery	DSS	DSS	Y
003-08-0-076	69DX	003	08-0-076	TMDH	M	19		18-23	N	N	Y	6	N		3	Good recovery	DSS	DSS	Y
003-08-0-077	69DX	003	08-0-077	LLNPQ	F	27		25-30	N	N	N	5	N		5	Good recovery	DSS	DSS	N
003-08-0-078	69DX	003	08-0-078	DDH	M	26		18-23	N	Y	N	6	N		5	Good recovery	DSS	DSS	N
003-08-0-079	69DX	003	08-0-079	NVL	M	48		25-30	N	N	Y	3	N		7	Good recovery	Hepatic impairment	Hepatic impairment	Y
003-08-0-080	69DX	003	08-0-080	TTBN	F	34		23-25	N	N	Y	7	N		6	Good recovery	DSS	DSS	Y
003-08-0-081	69DX	003	08-0-081	HTP	F	32		18-23	N	N	Y	5	N		4	Good recovery	DSS	DSS	Y
003-08-0-082	69DX	003	08-0-082	LNTT	F	23		< 18	N	N	Y	6	N		5	Good recovery	Hepatic impairment	Hepatic impairment	N
003-08-0-083	69DX	003	08-0-083	NTHN	F	18		18-23	N	N	Y	6	N		7	Good recovery	DSS	DSS	N
003-08-0-084	69DX	003	08-0-084	NNT	F	28		18-23	N	N	Y	6	N		5	Good recovery	DSS	DSS	N
003-08-0-085	69DX	003	08-0-085	NMH	M	37		23-25	N	N	Y	4	N		4	Good recovery	DSS	DSS	Y
003-08-0-086	69DX	003	08-0-086	NVL	M	43		25-30	N	N	N	6	N		4	Good recovery	DSS	DSS	Y
003-08-0-087	69DX	003	08-0-087	TTTK	F	41		23-25	N	N	Y	5	N		3	Good recovery	DSS	DSS	Y
003-08-0-088	69DX	003	08-0-088	NXU	F	38		18-23	N	N	Y	5	N		4	Good recovery	DSS	DSS	Y
003-08-0-089	69DX	003	08-0-089	THTN	F	21		18-23	N	N	Y	7	N		3	Good recovery	Hepatic impairment	Hepatic impairment	Y
003-08-0-090	69DX	003	08-0-090	TDMC	M	16		18-23	N	N	Y	5	N		4	Good recovery	DSS	DSS	N
003-08-0-091	69DX	003	08-0-091	DNYN	F	22		18-23	N	N	N	5	N		4	Good recovery	DSS	DSS	N
003-08-0-092	69DX	003	08-0-092	LVS	M	23		18-23	N	Y	Y	5	N		8	Good recovery	DSS	DSS	Y
003-08-0-093	69DX	003	08-0-093	TC	M	19		18-23	N	N	N	5	N		6	Good recovery	DSS	DSS - Hemorrhage	Y
003-08-0-094	69DX	003	08-0-094	DMT	M	21		25-30	N	N	Y	5	N		5	Good recovery	DSS	DSS	N
003-08-0-095	69DX	003	08-0-095	NMT	M	25		18-23	N	N	Y	7	N		5	Good recovery	DSS	DSS	Y
003-08-0-096	69DX	003	08-0-096	NTV	F	17		18-23	N	N	Y	4	N		10	Good recovery	DSS	DSS	Y
003-08-0-097	69DX	003	08-0-097	NVC	M	34		18-23	N	N	N	5	N		5	Good recovery	DSS	DSS	N
003-08-0-098	69DX	003	08-0-098	NHGP	M	18		18-23	N	N	Y	4	N		8	Good recovery	DSS	DSS - Hemorrhage	N
003-08-0-099	69DX	003	08-0-099	NTDH	F	19		< 18	N	N	Y	4	N		3	Good recovery	DSS	DSS	N
003-08-0-100	69DX	003	08-0-100	LTKL	F	25		18-23	N	N	Y	5	N		4	Good recovery	DSS	DSS	N
003-08-0-101	69DX	003	08-0-101	HTD	M	19		18-23	N	N	Y	6	N		7	Good recovery	Hepatic impairment	Hepatic impairment	Y
003-08-0-102	69DX	003	08-0-102	NTBL	F	34		< 18	N	N	Y	5	N		4	Good recovery	DSS	DSS	Y
003-08-0-103	69DX	003	08-0-103	NXT	F	22		> 30	N	N	N	4	N		4	Good recovery	DSS	DSS	N
003-08-0-104	69DX	003	08-0-104	TTH	F	35		23-25	N	N	N	6	N		5	Good recovery	DSS	DSS - Hepatic impairment	N
003-08-0-105	69DX	003	08-0-105	NTHN	F	22		18-23	N	Y	N	6	N		3	Good recovery	DSS	DSS	Y
003-08-0-106	69DX	003	08-0-106	KDN	M	17		18-23	N	N	Y	6	N		3	Good recovery	DSS	DSS	N
003-08-0-107	69DX	003	08-0-107	HKX	F	27		> 30	Liver disease	N	Y	5	N		3	Good recovery	DSS	DSS	Y
003-08-0-108	69DX	003	08-0-108	PTH	F	46		23-25	Liver disease	Y	Y	5	N		6	Good recovery	Hepatic impairment	Hepatic impairment	Y
003-08-0-109	69DX	003	08-0-109	THMN	M	22		18-23	Dementia	N	Y	5	N		5	Good recovery	DSS	DSS	N
003-08-0-110	69DX	003	08-0-110	NTMP	M	17		18-23	N	N	Y	6	N		7	Good recovery	DSS	DSS	Y
003-08-0-111	69DX	003	08-0-111	VTTT	F	44		25-30	N	N	N	6	N		4	Good recovery	DSS	DSS	Y
003-08-0-112	69DX	003	08-0-112	NTH	M	47		18-23	Liver disease	N	N	5	N		3	Good recovery	DSS	DSS	N
003-08-0-113	69DX	003	08-0-113	NPT	M	18		25-30	N	N	N	5	N		7	Good recovery	DSS	DSS	N
003-08-0-114	69DX	003	08-0-114	TQT	M	17		18-23	N	N	Y	5	N		6	Good recovery	DSS	DSS	Y
003-08-0-115	69DX	003	08-0-115	TTTV	F	21		18-23	Liver disease	N	N	5	N		3	Good recovery	DSS	DSS	N
003-08-0-116	69DX	003	08-0-116	LNH	M	27		23-25	N	N	Y	6	N		3	Good recovery	DSS	DSS	N
003-08-0-117	69DX	003	08-0-117	TTNH	F	35		> 30	N	N	N	5	N		3	Good recovery	DSS	DSS	N
003-08-0-118	69DX	003	08-0-118	HCQ	F	19		18-23	N	Y	Y	7	N		3	Good recovery	DSS	DSS	N
003-08-0-119	69DX	003	08-0-119	LVG	M	38		18-23	N	N	Y	3	N		7	Good recovery	Hepatic impairment	Hepatic impairment	Y
003-08-0-120	69DX	003	08-0-120	TTTT	F	29		23-25	N	N	N	5	N		5	Good recovery	DSS	DSS	N
003-08-0-121	69DX	003	08-0-121	DTHC	F	36		18-23	N	N	N	5	N		5	Good recovery	DSS	DSS	N
003-08-0-122	69DX	003	08-0-122	NVU	M	32		25-30	N	N	Y	4	N		5	Good recovery	DSS	DSS	Y
003-08-0-123	69DX	003	08-0-123	PMNT	F	21		18-23	N	N	N	6	N		5	Good recovery	DSS	DSS	N
003-08-0-124	69DX	003	08-0-124	LPĐ	M	40		25-30	N	N	Y	4	N		5	Good recovery	DSS	DSS	Y
003-08-0-125	69DX	003	08-0-125	HVT	M	17		18-23	N	N	N	5	N		5	Good recovery	DSS	DSS	N
003-08-0-126	69DX	003	08-0-126	TTHT	F	22		< 18	N	N	N	6	N		5	Good recovery	DSS	DSS	Y
003-08-0-127	69DX	003	08-0-127	THT	M	48		25-30	Thalassemia	N	N	5	N		5	Good recovery	DSS	DSS	Y
003-08-0-128	69DX	003	08-0-128	LVL	M	25		25-30	N	N	N	5	N		4	Good recovery	DSS	DSS	N
003-08-0-129	69DX	003	08-0-129	TTDT	F	21		18-23	N	N	Y	6	N		5	Good recovery	DSS	DSS	Y
003-08-0-130	69DX	003	08-0-130	NTNN	F	16		18-23	N	N	N	6	N		4	Good recovery	DSS	DSS	Y
003-08-0-131	69DX	003	08-0-131	NTH	F	36		23-25	N	N	N	5	N		7	Good recovery	Hepatic impairment	Hepatic impairment	N
003-08-0-132	69DX	003	08-0-132	VLGH	M	19		25-30	N	Y	N	5	N		6	Good recovery	DSS	DSS	Y
003-08-0-133	69DX	003	08-0-133	TQD	M	23		< 18	N	Y	N	5	N		4	Good recovery	DSS	DSS - Hemorrhage	N
003-08-0-134	69DX	003	08-0-134	NCL	M	28		18-23	N	N	Y	6	N		3	Good recovery	DSS	DSS	N
003-08-0-135	69DX	003	08-0-135	NTN	M	31		25-30	N	N	N	6	N		3	Good recovery	DSS	DSS	N
003-08-0-136	69DX	003	08-0-136	NTBK	F	22		23-25	Anemia	N	Y	5	N		3	Good recovery	DSS	DSS	Y
003-08-0-137	69DX	003	08-0-137	VHN	M	23		25-30	N	N	Y	6	N		6	Good recovery	DSS	DSS	Y
003-08-0-138	69DX	003	08-0-138	THY	F	28	Y	18-23	N	N	Y	4	N		4	Good recovery	DSS	DSS	Y
003-08-0-139	69DX	003	08-0-139	PDXN	F	16		18-23	N	N	Y	7	N		4	Good recovery	Hepatic impairment	Hepatic impairment	Y
003-08-0-140	69DX	003	08-0-140	NC	M	49		25-30	N	N	Y	6	N		5	Good recovery	DSS	DSS	Y
003-08-0-141	69DX	003	08-0-141	NVH	M	20		23-25	N	Y	N	7	N		2	Good recovery	DSS	DSS	N
003-08-0-142	69DX	003	08-0-142	NCPT	M	24		> 30	N	N	Y	6	N		4	Good recovery	DSS	DSS	N
003-08-0-143	69DX	003	08-0-143	DPT	F	43		18-23	N	N	N	5	N		6	Good recovery	Hepatic impairment	Hepatic impairment	N
003-08-0-144	69DX	003	08-0-144	PTH	F	52		18-23	Diabetes - Liver disease	Y	N	2	N		8	Good recovery	Neurological impairment	Neurological impairment	Y
003-08-0-145	69DX	003	08-0-145	NVV	M	32		25-30	Peptic ulcer - Liver disease	N	N	5	N		3	Good recovery	DSS	DSS	Y
003-08-0-146	69DX	003	08-0-146	NKP	F	19		18-23	N	N	N	5	N		5	Good recovery	DSS	DSS	N
003-08-0-147	69DX	003	08-0-147	VDP	M	41		> 30	Hypertension	N	Y	4	N		5	Good recovery	DSS	DSS	N
003-08-0-148	69DX	003	08-0-148	TTN	F	38		23-25	N	N	Y	7	N		3	Good recovery	Hepatic impairment	Hepatic impairment	N
003-08-0-149	69DX	003	08-0-149	TTU	F	30		23-25	N	N	Y	4	N		5	Good recovery	DSS	DSS	Y
003-08-0-150	69DX	003	08-0-150	VTHN	F	22		25-30	N	Y	Y	5	N		7	Good recovery	DSS	DSS	Y
003-08-0-151	69DX	003	08-0-151	HTH	F	25		23-25	N	N	N	7	N		10	Good recovery	Hepatic impairment	Hepatic impairment	N
003-08-0-152	69DX	003	08-0-152	HTNT	F	29		18-23	N	N	Y	5	N		4	Good recovery	DSS	DSS	N
003-08-0-153	69DX	003	08-0-153	TQA	M	19		18-23	N	N	N	5	N		4	Good recovery	DSS	DSS	Y
003-08-0-154	69DX	003	08-0-154	TTH	F	52		18-23	Valvular heart disease - Liver disease	N	N	4	N		7	Good recovery	DSS - Hepatic impairment	DSS - Hepatic impairment	N
003-08-0-155	69DX	003	08-0-155	NVT	M	28		23-25	N	N	Y	6	N		3	Good recovery	DSS	DSS	N
003-08-0-156	69DX	003	08-0-156	NTT	F	16		18-23	N	N	N	6	N		5	Good recovery	DSS	DSS	Y
003-08-0-157	69DX	003	08-0-157	NPKN	F	20		18-23	N	N	N	5	N		3	Good recovery	DSS	DSS	Y
003-08-0-158	69DX	003	08-0-158	VVT	M	33		25-30	N	N	Y	4	N		4	Good recovery	DSS	DSS	N
003-08-0-159	69DX	003	08-0-159	TDT	M	17		25-30	Liver disease	N	Y	6	N		5	Good recovery	DSS	DSS	Y
003-08-0-160	69DX	003	08-0-160	LĐV	M	30		23-25	N	N	Y	6	N		4	Good recovery	DSS	DSS	N
003-08-0-161	69DX	003	08-0-161	VHL	M	31		25-30	N	N	Y	6	N		3	Good recovery	DSS	DSS	N
003-08-0-162	69DX	003	08-0-162	VNH	M	19		23-25	N	Y	N	5	N		5	Good recovery	DSS	DSS	Y
003-08-0-163	69DX	003	08-0-163	HVL	M	23		18-23	N	N	Y	6	N		4	Good recovery	DSS	DSS	N
003-08-0-164	69DX	003	08-0-164	MTL	F	17		< 18	N	N	N	5	N		5	Good recovery	DSS	DSS	Y
003-08-0-165	69DX	003	08-0-165	TTH	F	34		> 30	Peptic ulcer - Liver disease	N	N	6	N		3	Good recovery	DSS	DSS	Y
003-08-0-166	69DX	003	08-0-166	NTH	F	26		18-23	Dementia	N	N	4	N		4	Good recovery	Hepatic impairment	Hepatic impairment	Y
003-08-0-167	69DX	003	08-0-167	NTTT	F	27		25-30	Liver disease	Y	Y	5	N		3	Good recovery	DSS	DSS	N
003-08-0-168	69DX	003	08-0-168	MKAT	F	18		18-23	N	N	N	5	N		3	Good recovery	DSS	DSS	Y
003-08-0-169	69DX	003	08-0-169	TTBH	F	28	Y	23-25	N	N	N	5	N		4	Good recovery	DSS	DSS	N
003-08-0-170	69DX	003	08-0-170	PCL	M	22		25-30	Liver disease	N	N	5	N		4	Good recovery	DSS	DSS	N
003-08-0-171	69DX	003	08-0-171	DXT	M	19		< 18	N	N	Y	5	N		5	Good recovery	DSS	DSS - Hemorrhage	Y
003-08-0-172	69DX	003	08-0-172	VHP	M	22		23-25	N	N	N	6	N		4	Good recovery	DSS	DSS	N
003-08-0-173	69DX	003	08-0-173	NVN	M	23		18-23	N	N	Y	6	N		4	Good recovery	DSS	DSS	N
003-08-0-174	69DX	003	08-0-174	NTT	M	24		23-25	N	Y	Y	6	N		5	Good recovery	DSS	DSS	Y
003-08-0-175	69DX	003	08-0-175	VHNN	F	40		18-23	N	N	Y	5	N		4	Good recovery	Hepatic impairment	Hepatic impairment	N
003-08-0-176	69DX	003	08-0-176	LHA	M	19		18-23	N	N	Y	5	N		3	Good recovery	DSS	DSS	N
003-08-0-177	69DX	003	08-0-177	CHNT	F	28		23-25	N	Y	Y	4	N		5	Good recovery	DSS	DSS	Y
003-08-0-178	69DX	003	08-0-178	VST	M	26		> 30	Hypertension - Liver disease	N	Y	5	N		6	Good recovery	DSS	DSS	Y
003-08-0-179	69DX	003	08-0-179	CHNT	M	33		18-23	N	N	Y	3	N		5	Good recovery	Hepatic impairment	Hepatic - Neurological impairment	Y
003-08-0-180	69DX	003	08-0-180	NDP	M	31		18-23	N	N	N	6	N		8	Good recovery	DSS	DSS	N
003-08-0-181	69DX	003	08-0-181	DTT	M	30		25-30	Liver disease	N	N	6	N		4	Good recovery	DSS	DSS	N
003-08-0-182	69DX	003	08-0-182	LTT	F	27		18-23	N	N	Y	5	N		4	Good recovery	Hepatic impairment	Hepatic impairment	Y
003-08-0-184	69DX	003	08-0-184	PVQ	M	61		18-23	Hypertension	N	Y	4	N		4	Good recovery	Hepatic - Renal impairment	Hepatic - Renal impairment	Y
003-08-0-185	69DX	003	08-0-185	NNQ	F	22		18-23	N	N	N	5	N		6	Good recovery	DSS	DSS	Y
003-08-0-186	69DX	003	08-0-186	MTH	M	31		23-25	Liver disease	Y	Y	4	N		4	Good recovery	DSS	DSS	Y
003-08-0-187	69DX	003	08-0-187	LVL	M	20		18-23	N	N	Y	5	N		3	Good recovery	DSS	DSS	N
003-08-0-189	69DX	003	08-0-189	LMK	M	19		< 18	N	N	N	6	N		3	Good recovery	DSS	DSS	N
003-08-0-190	69DX	003	08-0-190	NTT	M	29		18-23	Peptic ulcer	N	N	6	N		6	Good recovery	DSS	DSS - Hemorrhage	Y
003-08-0-191	69DX	003	08-0-191	NCT	M	27		25-30	N	N	N	6	N		5	Good recovery	DSS	DSS	Y
003-08-0-192	69DX	003	08-0-192	NTT	M	17		25-30	Liver disease	N	Y	5	N		3	Good recovery	DSS	DSS	N
003-08-0-193	69DX	003	08-0-193	CTMQ	F	18		23-25	N	N	Y	6	N		4	Good recovery	DSS	DSS	Y
003-08-0-194	69DX	003	08-0-194	TTD	M	20		18-23	N	N	Y	6	N		4	Good recovery	DSS	DSS	N
003-08-0-195	69DX	003	08-0-195	DAT	M	34		25-30	N	N	Y	5	N		5	Good recovery	DSS	DSS - Renal impairment	N
003-08-0-196	69DX	003	08-0-196	LQD	M	18		< 18	N	N	N	5	N		5	Good recovery	DSS	DSS	N
003-08-0-197	69DX	003	08-0-197	PVBH	M	16		> 30	Liver disease	N	N	4	N		5	Good recovery	DSS	DSS	N
003-08-0-198	69DX	003	08-0-198	TTHS	M	25		25-30	N	N	Y	6	N		3	Good recovery	DSS	DSS	N
003-08-0-199	69DX	003	08-0-199	DVP	M	37		23-25	N	N	Y	5	N		4	Good recovery	Hepatic impairment	Hepatic impairment	Y
003-08-0-200	69DX	003	08-0-200	VTHN	F	18		25-30	N	N	N	6	N		3	Good recovery	DSS	DSS	Y
003-08-0-201	69DX	003	08-0-201	PVK	M	24		25-30	N	N	Y	3	N		6	Good recovery	DSS	DSS	N
003-08-0-202	69DX	003	08-0-202	DNT	M	44		25-30	Chronic kidney disease	N	Y	5	N		4	Good recovery	DSS	DSS	N
003-08-0-203	69DX	003	08-0-203	LDTT	M	34		23-25	Peptic ulcer	Y	Y	6	N		3	Good recovery	DSS	DSS	Y
003-08-0-204	69DX	003	08-0-204	LMH	M	21		18-23	N	N	N	5	N		3	Good recovery	DSS	DSS	N
003-08-0-205	69DX	003	08-0-205	TVC	M	22		> 30	Liver disease	N	Y	5	N		5	Good recovery	DSS	DSS	Y
003-08-0-206	69DX	003	08-0-206	DTTN	F	20		18-23	N	Y	N	6	N		3	Good recovery	DSS	DSS	N
003-08-1-001	69DX	003	08-1-001	NTBV	F	49		18-23	Cervical cancer	N	N	5	Y	2	4	Good recovery	DSS - Hemorrhage	DSS - Hemorrhage	N
003-08-1-002	69DX	003	08-1-002	NTKL	F	34		> 30	N	N	N	6	Y	6	17	Good recovery	DSS - Hepatic impairment	DSS - Hepatic impairment - Hemorrhage	Y
003-08-1-003	69DX	003	08-1-003	VTD	M	32		23-25	Peptic ulcer	Y	Y	3	Y	1	5	Good recovery	DSS	DSS	Y
003-08-1-004	69DX	003	08-1-004	ĐQK	M	20		23-25	N	N	N	3	Y	5	7	Good recovery	DSS - Renal impairment	DSS - Hepatic - Renal impairment	Y
003-08-1-005	69DX	003	08-1-005	DCBV	F	37		25-30	N	N	Y	4	Y	2	6	Good recovery	DSS - Hepatic impairment	DSS - Hepatic - Cardiac impairment	Y
003-08-1-006	69DX	003	08-1-006	PTNG	F	42		23-25	N	N	N	4	Y	2	5	Good recovery	DSS	DSS	Y
003-08-1-007	69DX	003	08-1-007	LTDT	F	39		23-25	N	N	Y	4	Y	2	8	Good recovery	DSS	DSS	N
003-08-1-008	69DX	003	08-1-008	NMP	M	18		> 30	N	N	Y	5	Y	1	7	Good recovery	DSS	DSS	N
003-08-1-009	69DX	003	08-1-009	NCC	M	27		25-30	N	Y	N	5	Y	3	3	Good recovery	DSS	DSS - Hepatic impairment	Y
003-08-1-010	69DX	003	08-1-010	THN	F	22		18-23	N	N	Y	5	Y	2	2	Good recovery	DSS	DSS	Y
003-08-1-011	69DX	003	08-1-011	TTT	M	17		23-25	N	N	N	5	Y	4	5	Good recovery	DSS	DSS - Neurological impairment	N
003-08-1-013	69DX	003	08-1-013	TNT	M	30		23-25	N	N	Y	5	Y	2	7	Good recovery	DSS	DSS	N
003-08-1-014	69DX	003	08-1-014	LTTT	F	22		18-23	N	N	N	6	Y	2	5	Good recovery	DSS	DSS	N
003-08-1-015	69DX	003	08-1-015	LTG	F	43		18-23	N	N	N	5	Y	9	13	Good recovery	DSS - Hepatic impairment	DSS - Hepatic impairment - Hemorrhage	N
003-08-1-016	69DX	003	08-1-016	LTNQ	F	40		25-30	N	N	N	5	Y	1	8	Good recovery	DSS	DSS	Y
003-08-1-017	69DX	003	08-1-017	DMV	M	24		18-23	N	Y	N	5	Y	3	4	Good recovery	DSS	DSS	Y
003-08-1-019	69DX	003	08-1-019	NTV	F	43		25-30	Hypertension	N	N	5	Y	0	4	Death	DSS - Hepatic - Renal impairment	DSS - Hepatic - Renal - Cardiac - Hemorrhage	Y
003-08-1-020	69DX	003	08-1-020	PTDK	F	28		25-30	N	N	N	7	Y	3	4	Good recovery	DSS	DSS	N
003-08-1-021	69DX	003	08-1-021	NTTT	F	33		18-23	N	N	N	6	Y	2	6	Good recovery	DSS	DSS	Y
003-08-1-022	69DX	003	08-1-022	TTCL	F	34		25-30	N	N	Y	4	Y	1	6	Good recovery	DSS	DSS	Y
003-08-1-024	69DX	003	08-1-024	HTKC	M	50		23-25	N	N	Y	4	Y	5	10	Good recovery	DSS - Hepatic impairment	DSS - Hepatic impairment	Y
003-08-1-027	69DX	003	08-1-027	TNHA	F	24		> 30	N	N	Y	5	Y	4	6	Good recovery	DSS	DSS	Y
003-08-1-028	69DX	003	08-1-028	NVTK	M	17		23-25	N	N	Y	6	Y	5	8	Hemiplegia	Hemorrhage	Hemorrhage	Y
003-08-1-029	69DX	003	08-1-029	PND	M	28		18-23	N	N	N	5	Y	2	8	Good recovery	DSS	DSS	N
003-08-1-030	69DX	003	08-1-030	LTTD	F	17		25-30	N	Y	N	5	Y	2	7	Good recovery	DSS	DSS	N
003-08-1-032	69DX	003	08-1-032	TTH	F	36		18-23	N	N	Y	4	Y	5	7	Good recovery	DSS	DSS - Hepatic impairment - Hemorrhage	Y
003-08-1-033	69DX	003	08-1-033	LBD	M	36		23-25	Liver disease	N	N	4	Y	6	17	Good recovery	DSS	DSS - Hepatic - Renal impairment - Hemorrhage	Y
003-08-1-034	69DX	003	08-1-034	NTMT	F	31		23-25	Liver disease	Y	Y	6	Y	30	37	Good recovery	DSS - Hepatic impairment	DSS - Hepatic - Renal - Cardiac - Hemorrhage	Y
003-08-1-035	69DX	003	08-1-035	LTĐ	F	43		18-23	N	N	N	4	Y	2	6	Good recovery	DSS	DSS	Y
003-08-1-037	69DX	003	08-1-037	TTTH	F	33		25-30	Epilepsy	N	Y	4	Y	2	5	Good recovery	DSS - Hepatic impairment	DSS - Hepatic impairment	N
003-08-1-038	69DX	003	08-1-038	NTTV	F	35		18-23	N	Y	Y	5	Y	1	4	Good recovery	DSS	DSS	N
003-08-1-039	69DX	003	08-1-039	LTKD	F	26		23-25	N	N	Y	5	Y	4	8	Good recovery	DSS	DSS - Hepatic impairment	N
003-08-1-042	69DX	003	08-1-042	NTT	M	22		23-25	N	N	Y	6	Y	2	6	Good recovery	DSS	DSS	Y
003-08-1-043	69DX	003	08-1-043	NTPL	M	27		23-25	Hypothyroidism	N	N	5	Y	2	7	Good recovery	DSS	DSS	Y
003-08-1-044	69DX	003	08-1-044	NTBT	F	19		18-23	Liver disease	N	N	4	Y	2	6	Good recovery	DSS	DSS	Y
003-08-1-045	69DX	003	08-1-045	NNN	M	29		18-23	Peptic ulcer	N	N	5	Y	9	14	Good recovery	DSS	DSS - Hemorrhage	Y
003-08-1-046	69DX	003	08-1-046	VHAT	F	18		< 18	N	N	Y	6	Y	2	6	Good recovery	DSS	DSS	N
003-08-1-047	69DX	003	08-1-047	DNC	F	16		23-25	N	N	Y	5	Y	5	7	Good recovery	DSS	DSS	Y
003-08-1-048	69DX	003	08-1-048	NĐP	M	24		> 30	N	N	Y	5	Y	1	5	Good recovery	DSS	DSS	Y
003-09-0-001	69DX	003	09-0-001	NDT	M	23		18-23	N	N	Y	6	N		8	Good recovery	DSS	DSS	Y
003-09-0-002	69DX	003	09-0-002	TTH	F	34		18-23	N	N	Y	5	N		5	Good recovery	DSS	DSS	Y
003-09-0-003	69DX	003	09-0-003	DTNM	F	26		23-25	N	N	N	6	N		5	Good recovery	DSS	DSS	N
003-09-0-004	69DX	003	09-0-004	PTU	F	31		18-23	N	N	N	5	N		5	Good recovery	DSS	DSS	Y
003-09-0-005	69DX	003	09-0-005	NVC	M	23		23-25	N	Y	N	6	N		4	Good recovery	DSS	DSS	Y
003-09-0-006	69DX	003	09-0-006	PVH	M	41		25-30	N	N	Y	6	N		4	Good recovery	DSS	DSS	Y
003-09-0-007	69DX	003	09-0-007	HTT	F	54		18-23	N	N	N	5	N		4	Good recovery	Hepatic impairment	Hepatic impairment	N
003-09-0-008	69DX	003	09-0-008	BQB	M	18		25-30	N	N	N	5	N		4	Good recovery	DSS	DSS	N
003-09-0-009	69DX	003	09-0-009	NTN	F	44		18-23	N	N	N	6	N		4	Good recovery	DSS	DSS	N
003-09-0-010	69DX	003	09-0-010	NTHT	F	29		18-23	N	Y	Y	4	N		4	Good recovery	DSS	DSS	N
003-09-0-011	69DX	003	09-0-011	HTN	F	42		23-25	N	N	Y	5	N		4	Good recovery	DSS	DSS	N
003-09-0-012	69DX	003	09-0-012	NTMH	F	18		18-23	N	N	N	6	N		4	Good recovery	DSS	DSS	N
003-09-0-013	69DX	003	09-0-013	NĐXV	F	16		23-25	N	N	N	6	N		5	Good recovery	DSS	DSS	Y
003-09-0-014	69DX	003	09-0-014	NCT	M	17		< 18	N	N	Y	4	N		5	Good recovery	DSS	DSS	N
003-09-0-015	69DX	003	09-0-015	NTYN	F	18		18-23	N	N	N	4	N		5	Good recovery	DSS	DSS - Hemorrhage	N
003-09-0-016	69DX	003	09-0-016	TXT	M	27		> 30	N	N	Y	5	N		4	Good recovery	DSS	DSS	Y
003-09-0-017	69DX	003	09-0-017	DHT	M	28		25-30	N	N	Y	4	N		5	Good recovery	DSS	DSS	N
003-09-0-018	69DX	003	09-0-018	TTKN	F	31		18-23	N	Y	Y	6	N		3	Good recovery	DSS	DSS	Y
003-09-0-019	69DX	003	09-0-019	VĐĐ	M	48		25-30	N	N	Y	5	N		4	Good recovery	DSS	DSS	Y
003-09-0-020	69DX	003	09-0-020	NMV	M	37		> 30	Liver disease	N	Y	5	N		4	Good recovery	DSS	DSS	Y
003-09-0-021	69DX	003	09-0-021		F	16		18-23	N	N	Y	4	N		9	Good recovery	DSS	DSS	Y
003-09-0-022	69DX	003	09-0-022	TQL	M	26		18-23	N	N	N	4	N		4	Good recovery	DSS	DSS	N
003-09-0-023	69DX	003	09-0-023	NHQT	M	16		< 18	N	N	N	6	N		2	Good recovery	DSS	DSS	Y
003-09-0-024	69DX	003	09-0-024	PTH	M	19		23-25	N	N	Y	5	N		4	Good recovery	DSS	DSS	N
003-09-0-025	69DX	003	09-0-025	LTBM	F	19	Y	18-23	N	N	Y	5	N		4	Good recovery	DSS	DSS	Y
003-09-0-026	69DX	003	09-0-026	NVK	M	25		25-30	Liver disease	N	N	5	N		5	Good recovery	DSS	DSS	Y
003-09-0-027	69DX	003	09-0-027	TVG	M	40		25-30	N	N	N	5	N		4	Good recovery	DSS	DSS	Y
003-09-0-028	69DX	003	09-0-028	NKT	F	39		18-23	N	N	Y	4	N		4	Good recovery	DSS	DSS	N
003-09-0-029	69DX	003	09-0-029	LHT	M	29		18-23	N	N	Y	5	N		5	Good recovery	DSS	DSS	Y
003-09-0-030	69DX	003	09-0-030	NHTG	M	18		18-23	N	N	Y	5	N		6	Good recovery	DSS	DSS	Y
003-09-0-031	69DX	003	09-0-031	NTP	M	20		< 18	N	N	N	5	N		4	Good recovery	DSS	DSS	N
003-09-0-032	69DX	003	09-0-032	VNCV	F	38		25-30	Liver disease	N	N	4	N		5	Good recovery	DSS	DSS	N
003-09-0-033	69DX	003	09-0-033	PNNQ	F	23		< 18	N	Y	Y	6	N		4	Good recovery	DSS	DSS	N
003-09-0-034	69DX	003	09-0-034	TTN	M	50		18-23	N	N	Y	6	N		7	Good recovery	Hepatic impairment	Hepatic impairment	N
003-09-0-035	69DX	003	09-0-035	THĐ	M	16		18-23	N	N	N	5	N		6	Good recovery	DSS	DSS	N
003-09-0-036	69DX	003	09-0-036	TTN	F	29		25-30	Anemia - Liver disease	N	Y	5	N		6	Good recovery	DSS	DSS	N
003-09-0-037	69DX	003	09-0-037	NHV	M	37		23-25	Liver disease	N	Y	7	N		7	Good recovery	Hemorrhage	Hemorrhage	Y
003-09-0-038	69DX	003	09-0-038	HTTN	F	33		23-25	Liver disease	N	Y	5	N		3	Good recovery	DSS	DSS	Y
003-09-0-039	69DX	003	09-0-039	TTBN	F	26	Y	18-23	N	N	N	6	N		3	Good recovery	DSS	DSS	N
003-09-0-040	69DX	003	09-0-040	NTG	F	52		18-23	Diabetes	N	N	5	N		6	Good recovery	DSS - Hepatic impairment	DSS - Hepatic impairment	Y
003-09-0-041	69DX	003	09-0-041	HVT	M	18		18-23	N	N	Y	6	N		5	Good recovery	DSS	DSS	Y
003-09-0-042	69DX	003	09-0-042	NTN	F	35		18-23	N	N	Y	5	N		6	Good recovery	DSS	DSS	N
003-09-0-043	69DX	003	09-0-043	NTKT	F	17		18-23	N	Y	Y	5	N		6	Good recovery	DSS	DSS	N
003-09-0-044	69DX	003	09-0-044	PTT	F	33		23-25	N	N	Y	6	N		5	Good recovery	DSS - Hepatic impairment	DSS - Hepatic impairment	N
003-09-0-045	69DX	003	09-0-045	HTMD	F	34		< 18	N	N	N	6	N		5	Good recovery	Hepatic impairment	Hepatic impairment	Y
003-09-0-046	69DX	003	09-0-046	BNY	F	43		18-23	N	N	Y	4	N		5	Good recovery	DSS	DSS	Y
003-09-0-047	69DX	003	09-0-047	CTH	F	34		25-30	Liver disease	N	N	5	N		5	Good recovery	Hepatic impairment	Hepatic impairment	Y
003-09-0-048	69DX	003	09-0-048	NTQ	F	43		25-30	Anemia - Liver disease	N	Y	4	N		4	Good recovery	DSS	DSS	Y
003-09-0-049	69DX	003	09-0-049	MQB	M	18		> 30	Liver disease	N	Y	5	N		4	Good recovery	DSS	DSS	Y
003-09-0-050	69DX	003	09-0-050	TTĐ	M	17		< 18	N	N	N	5	N		4	Good recovery	DSS	DSS	Y
003-09-0-051	69DX	003	09-0-051	TTTT	F	31	Y	18-23	N	N	Y	4	N		6	Good recovery	DSS	DSS	N
003-09-0-052	69DX	003	09-0-052	TNVA	F	19		18-23	N	N	Y	5	N		4	Good recovery	DSS	DSS	Y
003-09-0-053	69DX	003	09-0-053	NTD	M	38		23-25	N	N	Y	5	N		3	Good recovery	DSS	DSS	Y
003-09-0-054	69DX	003	09-0-054	NNC	M	22		18-23	N	Y	N	5	N		4	Good recovery	DSS	DSS	N
003-09-0-055	69DX	003	09-0-055	ĐTNB	F	27	Y	25-30	Diabetes	N	Y	7	N		5	Good recovery	Hepatic impairment	Hepatic impairment	Y
003-09-0-056	69DX	003	09-0-056	PĐQ	M	29		23-25	N	N	N	6	N		4	Good recovery	DSS	DSS	Y
003-09-0-057	69DX	003	09-0-057	LHK	M	42		23-25	N	N	Y	5	N		3	Good recovery	DSS	DSS	N
003-09-0-058	69DX	003	09-0-058	VKT	M	29		18-23	Peptic ulcer	N	N	5	N		4	Good recovery	DSS	DSS - Hemorrhage	N
003-09-0-059	69DX	003	09-0-059	VTPL	F	23		18-23	N	N	Y	5	N		3	Good recovery	DSS	DSS	Y
003-09-0-060	69DX	003	09-0-060	DTTL	F	32	Y	18-23	N	N	Y	4	N		3	Transfer	DSS	DSS	N
003-09-0-061	69DX	003	09-0-061	NNTH	F	16		23-25	N	N	Y	5	N		4	Good recovery	DSS	DSS	Y
003-09-0-062	69DX	003	09-0-062	PTC	F	41		23-25	N	N	Y	5	N		3	Good recovery	DSS	DSS	Y
003-09-0-063	69DX	003	09-0-063	NVR	M	30		23-25	N	N	Y	6	N		3	Death	Hemorrhage	Hemorrhage	Y
003-09-0-064	69DX	003	09-0-064	HNP	F	32		23-25	N	N	N	5	N		4	Good recovery	DSS	DSS	N
003-09-0-065	69DX	003	09-0-065	HPL	M	29		25-30	N	N	Y	4	N		4	Good recovery	DSS	DSS	N
003-09-0-066	69DX	003	09-0-066	TDN	M	26		25-30	Liver disease	N	Y	5	N		4	Good recovery	DSS	DSS	Y
003-09-0-067	69DX	003	09-0-067	VA	M	49		25-30	N	N	Y	6	N		4	Good recovery	DSS	DSS	Y
003-09-0-068	69DX	003	09-0-068	LTN	F	25	Y	18-23	N	N	N	7	N		2	Good recovery	DSS - Hemorrhage	DSS - Hemorrhage	N
003-09-0-069	69DX	003	09-0-069	VTS	M	42		25-30	Liver disease	N	Y	7	N		5	Good recovery	Hepatic impairment	Hepatic impairment	N
003-09-0-070	69DX	003	09-0-070	TTTT	F	57		25-30	Asthma - Diabetes - Liver disease	N	Y	4	N		5	Good recovery	DSS	DSS	Y
003-09-0-071	69DX	003	09-0-071	HDH	M	29		25-30	Liver disease	N	Y	4	N		4	Good recovery	DSS	DSS	Y
003-09-0-072	69DX	003	09-0-072	LTTV	F	17		18-23	N	N	Y	5	N		3	Good recovery	DSS	DSS	Y
003-09-0-073	69DX	003	09-0-073	LTKP	F	48		23-25	N	N	Y	4	N		4	Good recovery	DSS	DSS	N
003-09-0-074	69DX	003	09-0-074	HQK	M	21		25-30	N	N	Y	6	N		4	Good recovery	DSS	DSS	Y
003-09-0-075	69DX	003	09-0-075	PHTT	F	34		18-23	N	Y	Y	5	N		4	Good recovery	DSS	DSS	Y
003-09-0-076	69DX	003	09-0-076	BCNH	F	26		18-23	N	Y	Y	7	N		4	Good recovery	Hepatic impairment	Hepatic impairment	Y
003-09-0-077	69DX	003	09-0-077	PAD	M	49		18-23	N	N	N	6	N		6	Good recovery	DSS	DSS	N
003-09-0-078	69DX	003	09-0-078	HNH	M	18		25-30	Liver disease	Y	Y	6	N		5	Good recovery	DSS	DSS	N
003-09-0-079	69DX	003	09-0-079	TTQM	F	39		18-23	N	N	Y	4	N		3	Good recovery	DSS	DSS	Y
003-09-0-080	69DX	003	09-0-080	NAV	M	29		> 30	Liver disease	N	Y	6	N		3	Good recovery	DSS	DSS	N
003-09-0-081	69DX	003	09-0-081	ĐĐD	M	25		25-30	Liver disease	N	N	6	N		6	Good recovery	Hepatic impairment	Hepatic impairment	Y
003-09-0-082	69DX	003	09-0-082	NHT	M	22		23-25	N	N	Y	5	N		5	Good recovery	DSS	DSS	N
003-09-0-083	69DX	003	09-0-083	VTTT	F	34		18-23	N	N	N	5	N		4	Good recovery	DSS	DSS	Y
003-09-0-084	69DX	003	09-0-084	NTP	F	41		23-25	N	Y	Y	5	N		6	Good recovery	DSS	DSS	Y
003-09-0-085	69DX	003	09-0-085	TAH	F	19		< 18	N	N	N	5	N		3	Good recovery	DSS	DSS	N
003-09-0-086	69DX	003	09-0-086	NTN	M	47		25-30	N	N	Y	7	N		4	Good recovery	Hepatic impairment	Hepatic impairment	Y
003-09-0-087	69DX	003	09-0-087	NTĐ	M	23		23-25	N	N	N	5	N		5	Good recovery	Hepatic impairment	Hepatic impairment	N
003-09-0-088	69DX	003	09-0-088	PHY	M	22		25-30	Liver disease	N	Y	6	N		5	Good recovery	DSS	DSS	Y
003-09-0-089	69DX	003	09-0-089	LTML	F	16		18-23	N	N	N	6	N		4	Good recovery	DSS	DSS	N
003-09-0-090	69DX	003	09-0-090	HTYN	F	27		18-23	N	Y	N	6	N		3	Good recovery	DSS	DSS	Y
003-09-0-091	69DX	003	09-0-091	TĐT	M	31		23-25	N	N	N	5	N		4	Good recovery	DSS	DSS	Y
003-09-0-092	69DX	003	09-0-092	TMC	M	19		18-23	N	N	Y	5	N		4	Good recovery	DSS	DSS	N
003-09-0-093	69DX	003	09-0-093	PTKH	F	27		18-23	Liver disease	N	Y	5	N		4	Good recovery	DSS	DSS	N
003-09-0-094	69DX	003	09-0-094	TNY	F	19		25-30	Liver disease	N	N	7	N		4	Good recovery	DSS	DSS	Y
003-09-0-095	69DX	003	09-0-095	NCT	M	19		25-30	N	N	Y	5	N		3	Good recovery	DSS	DSS	Y
003-09-0-096	69DX	003	09-0-096	NTT	M	37		25-30	N	N	N	6	N		3	Good recovery	DSS	DSS	N
003-09-0-097	69DX	003	09-0-097	TTKL	F	24		25-30	N	N	Y	4	N		3	Good recovery	DSS	DSS	N
003-09-0-098	69DX	003	09-0-098	NTT	F	17		< 18	N	N	Y	5	N		7	Good recovery	DSS	DSS	Y
003-09-0-099	69DX	003	09-0-099	NTTP	F	39		23-25	N	N	N	4	N		4	Good recovery	DSS	DSS	N
003-09-0-100	69DX	003	09-0-100	PTLA	F	32		18-23	Hypertension	N	N	5	N		6	Good recovery	Hepatic impairment	Hepatic impairment	Y
003-09-0-101	69DX	003	09-0-101	NTN	F	31		18-23	N	Y	Y	5	N		4	Good recovery	DSS	DSS	N
003-09-0-102	69DX	003	09-0-102	NKH	F	17		18-23	N	N	N	5	N		4	Good recovery	DSS	DSS	Y
003-09-0-103	69DX	003	09-0-103	DNHN	F	19		< 18	N	N	N	5	N		6	Good recovery	Hepatic impairment	Hepatic impairment	N
003-09-0-104	69DX	003	09-0-104	NMS	M	28		18-23	N	N	N	4	N		5	Good recovery	DSS	DSS	N
003-09-0-105	69DX	003	09-0-105	MNT	M	19		23-25	Anxiety disorders	Y	Y	5	N		8	Good recovery	DSS	DSS	N
003-09-0-106	69DX	003	09-0-106	HVH	M	37		18-23	N	N	N	4	N		5	Good recovery	DSS	DSS	N
003-09-0-107	69DX	003	09-0-107	KI	F	54		25-30	Hypertension -Diabetes - Liver disease	N	N	5	N		10	Good recovery	Hepatic impairment	Hepatic impairment	Y
003-09-0-108	69DX	003	09-0-108	THKL	F	17		18-23	N	N	N	6	N		6	Good recovery	DSS	DSS	Y
003-09-0-109	69DX	003	09-0-109	NTBD	F	25		25-30	Liver disease	N	N	4	N		5	Good recovery	DSS	DSS	N
003-09-0-110	69DX	003	09-0-110	NNA	F	27		18-23	N	N	Y	5	N		3	Good recovery	DSS	DSS	N
003-09-0-111	69DX	003	09-0-111	LTH	F	39		18-23	N	Y	Y	5	N		5	Good recovery	Hepatic impairment	Hepatic impairment	N
003-09-0-112	69DX	003	09-0-112	LMT	M	22		18-23	N	N	N	5	N		4	Good recovery	DSS	DSS	N
003-09-0-113	69DX	003	09-0-113	NHT	F	18		25-30	Liver disease	N	Y	5	N		3	Good recovery	DSS	DSS	N
003-09-0-114	69DX	003	09-0-114	KQH	M	29		25-30	Liver disease	Y	Y	5	N		3	Good recovery	DSS	DSS	N
003-09-0-115	69DX	003	09-0-115	PTTS	F	19		18-23	N	N	Y	5	N		5	Good recovery	DSS	DSS	N
003-09-0-116	69DX	003	09-0-116	NTV	F	33		18-23	N	Y	Y	7	N		3	Good recovery	Hepatic impairment	Hepatic impairment	Y
003-09-0-117	69DX	003	09-0-117	TMY	F	23		18-23	N	N	Y	6	N		4	Good recovery	DSS	DSS	N
003-09-0-118	69DX	003	09-0-118	NTQ	F	24		25-30	Liver disease	N	Y	6	N		4	Good recovery	DSS	DSS	Y
003-09-0-119	69DX	003	09-0-119	HSM	M	36		23-25	N	N	Y	7	N		6	Good recovery	DSS	DSS	Y
003-09-0-120	69DX	003	09-0-120	VVP	M	28		18-23	N	N	Y	6	N		9	Good recovery	Hepatic impairment	Hepatic impairment	Y
003-09-0-121	69DX	003	09-0-121	NTH	M	25		23-25	Liver disease	Y	Y	5	N		3	Good recovery	DSS	DSS	Y
003-09-0-122	69DX	003	09-0-122	LTT	F	66		23-25	N	N	Y	5	N		4	Good recovery	DSS	DSS	N
003-09-0-123	69DX	003	09-0-123	NTS	F	21		23-25	N	N	Y	4	N		4	Good recovery	DSS	DSS	N
003-09-0-124	69DX	003	09-0-124	NTP	F	58		> 30	Hypertension -Diabetes - Liver disease	N	N	4	N		10	Good recovery	Hepatic impairment	Hepatic impairment	N
003-09-0-125	69DX	003	09-0-125	VTK	M	18		< 18	N	N	Y	4	N		5	Good recovery	DSS	DSS	N
003-09-0-126	69DX	003	09-0-126	LAT	M	37		18-23	N	Y	N	5	N		5	Good recovery	DSS	DSS	N
003-09-0-128	69DX	003	09-0-128	DHC	M	36		18-23	N	N	N	5	N		4	Good recovery	DSS	DSS	N
003-09-0-129	69DX	003	09-0-129	LTN	F	27		< 18	N	N	Y	5	N		4	Good recovery	Hepatic impairment	Hepatic impairment	N
003-09-0-130	69DX	003	09-0-130	TTT	F	20		< 18	N	N	N	6	N		4	Good recovery	Hepatic impairment	Hepatic impairment	N
003-09-0-131	69DX	003	09-0-131	VLNL	F	38		23-25	Liver disease	N	N	5	N		3	Good recovery	DSS	DSS	N
003-09-0-132	69DX	003	09-0-132	NNTH	M	18		25-30	N	N	Y	5	N		4	Good recovery	DSS	DSS	N
003-09-0-133	69DX	003	09-0-133	VVN	M	39		25-30	Hypertension	N	Y	7	N		3	Good recovery	Hepatic impairment	Hepatic impairment	Y
003-09-0-134	69DX	003	09-0-134	DNT	M	27		18-23	N	N	N	6	N		5	Good recovery	DSS	DSS	N
003-09-0-135	69DX	003	09-0-135	NTTN	F	27		25-30	Lupus	N	N	5	N		3	Good recovery	DSS	DSS	Y
003-09-0-136	69DX	003	09-0-136	TTTP	F	27		23-25	N	N	Y	5	N		4	Good recovery	DSS	DSS	Y
003-09-0-137	69DX	003	09-0-137	TTDH	F	36		18-23	Peptic ulcer	N	Y	5	N		6	Good recovery	DSS	DSS	N
003-09-0-138	69DX	003	09-0-138	NSD	M	38		18-23	N	N	N	6	N		4	Good recovery	DSS	DSS	N
003-09-0-139	69DX	003	09-0-139	DTYX	F	29		18-23	N	Y	N	7	N		4	Good recovery	DSS	DSS	N
003-09-0-140	69DX	003	09-0-140	TNMT	M	20		18-23	N	N	Y	4	N		5	Good recovery	DSS	DSS	Y
003-09-0-141	69DX	003	09-0-141	PTN	F	40		25-30	N	N	Y	6	N		32	Good recovery	DSS	DSS	N
003-09-0-142	69DX	003	09-0-142	PQC	M	24		25-30	Liver disease	N	Y	4	N		4	Good recovery	DSS	DSS	N
003-09-0-143	69DX	003	09-0-143	TVHD	M	17		< 18	N	N	N	6	N		4	Good recovery	DSS	DSS	N
003-09-0-144	69DX	003	09-0-144	CDB	M	38		18-23	N	N	Y	5	N		6	Good recovery	DSS	DSS	N
003-09-0-145	69DX	003	09-0-145	VVS	M	18		23-25	N	N	N	7	N		10	Good recovery	Hepatic impairment	Hepatic impairment	Y
003-09-1-001	69DX	003	09-1-001	TTTN	F	37		18-23	N	N	Y	4	Y	21	21	Transfer	DSS	DSS - Hepatic - Renal impairment - Hemorrhage	Y
003-09-1-002	69DX	003	09-1-002	BMH	M	22		18-23	N	Y	N	6	Y	1	3	Good recovery	DSS	DSS	Y
003-09-1-003	69DX	003	09-1-003	TTKN	F	19		> 30	N	N	Y	6	Y	3	10	Good recovery	DSS	DSS	Y
003-09-1-004	69DX	003	09-1-004	NMT	M	33		25-30	Liver disease	N	N	5	Y	1	7	Good recovery	DSS	DSS	Y
003-09-1-005	69DX	003	09-1-005	PNUP	F	29		> 30	N	N	Y	5	Y	1	6	Good recovery	Hepatic impairment	DSS - Hepatic impairment	Y
003-09-1-006	69DX	003	09-1-006		F	51		23-25	Diabetes	N	N	7	Y	1	6	Good recovery	Hepatic - Neurological impairment	Hepatic - Neurological impairment	N
003-09-1-007	69DX	003	09-1-007	LNTV	F	22		23-25	Myocardial infarction	N	N	5	Y	2	2	Death	DSS - Hepatic impairment	DSS - Hepatic - Renal - Cardiac - Hemorrhage	N
003-09-1-008	69DX	003	09-1-008	HTGP	M	17		25-30	N	N	Y	4	Y	2	5	Good recovery	DSS	DSS	Y
003-09-1-009	69DX	003	09-1-009	LTB	F	29		18-23	N	N	N	5	Y	1	5	Good recovery	DSS	DSS	N
003-09-1-010	69DX	003	09-1-010	VTĐ	F	24		18-23	N	N	Y	3	Y	3	7	Good recovery	DSS	DSS	N
003-09-1-011	69DX	003	09-1-011	PNT	F	26		25-30	N	N	N	7	Y	6	13	Good recovery	Neurological impairment	Hepatic - Neurological impairment	Y
003-09-1-012	69DX	003	09-1-012	HKK	F	19		18-23	Lupus	N	N	6	Y	2	9	Good recovery	DSS	DSS	Y
003-09-1-013	69DX	003	09-1-013	LVD	M	41		25-30	N	N	N	5	Y	1	9	Good recovery	DSS	DSS	N
003-09-1-014	69DX	003	09-1-014	TDPS	M	18		23-25	N	N	Y	5	Y	1	4	Good recovery	DSS	DSS	N
003-09-1-015	69DX	003	09-1-015	NTH	F	45		23-25	N	N	N	6	Y	2	5	Good recovery	Neurological impairment	DSS - Hepatic - Neurological impairment	Y
003-09-1-017	69DX	003	09-1-017	VTL	F	40		18-23	N	N	Y	5	Y	2	6	Good recovery	DSS - Hepatic impairment	DSS - Hepatic impairment	Y
003-09-1-018	69DX	003	09-1-018	NHKN	F	25		25-30	Liver disease	N	Y	3	Y	2	7	Good recovery	Hepatic impairment	DSS - Hepatic impairment	Y
003-09-1-019	69DX	003	09-1-019	TDK	M	17		> 30	N	N	N	5	Y	3	10	Good recovery	DSS	DSS	Y
003-09-1-020	69DX	003	09-1-020	HTP	M	20		23-25	N	N	Y	5	Y	6	6	Death	DSS - Hepatic impairment	DSS - Hepatic - Renal - Cardiac - Hemorrhage	Y
003-09-1-021	69DX	003	09-1-021	ĐLN	M	26		23-25	N	N	N	5	Y	3	6	Good recovery	DSS	DSS	N
003-09-1-022	69DX	003	09-1-022	CKL	F	16		> 30	N	N	N	4	Y	3	6	Good recovery	DSS	DSS	N
003-09-1-023	69DX	003	09-1-023	PVC	M	25		25-30	N	N	Y	6	Y	3	5	Good recovery	DSS	DSS	N
003-09-1-024	69DX	003	09-1-024	NTAT	F	16		> 30	N	N	Y	5	Y	25	27	Good recovery	DSS - Hepatic - Renal impairment	DSS - Hepatic - Renal impairment - Hemorrhage	N
003-09-1-025	69DX	003	09-1-025	THN	F	17		18-23	N	N	N	4	Y	2	8	Good recovery	DSS	DSS	N
003-09-1-026	69DX	003	09-1-026	PTH	F	20		> 30	N	N	N	5	Y	6	6	Good recovery	DSS	DSS	N
003-09-1-027	69DX	003	09-1-027	ĐTTL	F	27		18-23	Liver disease	N	N	6	Y	1	5	Good recovery	DSS	DSS	N
003-09-1-028	69DX	003	09-1-028	NQH	M	20		< 18	N	N	N	6	Y	2	7	Good recovery	DSS	DSS	N
003-09-1-030	69DX	003	09-1-030	NTKT	F	43		25-30	N	Y	N	5	Y	6	13	Good recovery	DSS	DSS - Hepatic impairment	N
003-09-1-031	69DX	003	09-1-031	NTBH	F	19		25-30	N	N	N	7	Y	12	12	Death	DSS - Hepatic impairment	DSS - Hepatic - Renal impairment - Hemorrhage	N
003-09-1-032	69DX	003	09-1-032	NVP	M	43		23-25	Hypertension	N	Y	4	Y	5	7	Good recovery	DSS	DSS - Hepatic impairment	Y
003-09-1-033	69DX	003	09-1-033	DMT	M	20		18-23	N	N	N	5	Y	2	5	Good recovery	DSS	DSS	Y
003-09-1-034	69DX	003	09-1-034	NXM	F	23		25-30	N	Y	Y	5	Y	2	4	Good recovery	DSS - Hepatic impairment	DSS - Hepatic impairment	N
003-09-1-035	69DX	003	09-1-035	PNS	M	36		25-30	N	N	Y	5	Y	3	5	Good recovery	Hemorrhage	Hemorrhage	N
003-09-1-036	69DX	003	09-1-036	TNT	M	20		> 30	N	N	Y	4	Y	20	25	Good recovery	DSS - Hepatic impairment	DSS - Hepatic - Renal impairment - Hemorrhage	Y
003-09-1-037	69DX	003	09-1-037	NHPU	F	18		< 18	N	N	Y	5	Y	2	6	Good recovery	DSS	DSS	Y
003-09-1-038	69DX	003	09-1-038	LTNY	F	16		18-23	N	Y	N	7	Y	3	9	Good recovery	Hepatic impairment	Hepatic impairment	N
003-09-1-039	69DX	003	09-1-039	NVQ	M	31		18-23	Liver disease	N	N	4	Y	1	5	Good recovery	Hepatic impairment - Hemorrhage	Hepatic impairment - Hemorrhage	Y
003-09-1-040	69DX	003	09-1-040	BLQK	M	17		25-30	N	N	N	5	Y	1	4	Good recovery	DSS	DSS	N
003-09-1-041	69DX	003	09-1-041	NVLT	M	26		18-23	N	N	Y	4	Y	1	5	Good recovery	DSS	DSS	Y
003-09-1-042	69DX	003	09-1-042	TNT	M	25		18-23	N	N	N	5	Y	2	7	Good recovery	DSS - Hepatic impairment	DSS - Hepatic impairment	N
003-10-0-001	69DX	003	10-0-001	NND	M	38		18-23	N	N	Y	6	N		3	Good recovery	DSS	DSS	N
003-10-0-002	69DX	003	10-0-002	NHV	M	24		25-30	N	N	N	5	N		4	Good recovery	DSS	DSS	Y
003-10-0-003	69DX	003	10-0-003	PTKT	F	20		18-23	N	N	Y	4	N		3	Good recovery	DSS	DSS - Cardiac impariment	Y
003-10-0-004	69DX	003	10-0-004	NTNH	F	26		> 30	N	N	Y	5	N		8	Good recovery	DSS	DSS - Hepatic impairment	Y
003-10-0-005	69DX	003	10-0-005	NVB	M	37		18-23	N	N	N	6	N		5	Good recovery	DSS	DSS	Y
003-10-0-006	69DX	003	10-0-006	NTBN	F	29		18-23	N	Y	Y	4	N		5	Good recovery	DSS	DSS	Y
003-10-0-007	69DX	003	10-0-007	NVVL	M	21		> 30	Peptic ulcer	N	Y	4	N		4	Good recovery	DSS	DSS	Y
003-10-0-009	69DX	003	10-0-009	PTK	M	20		< 18	N	N	Y	5	N		5	Good recovery	DSS	DSS	Y
003-10-0-010	69DX	003	10-0-010	TTBT	F	23		25-30	N	N	N	7	N		3	Good recovery	DSS	DSS	N
003-10-0-011	69DX	003	10-0-011	TTMT	F	33		18-23	Cardiac arrhythmia - Epilepsy	N	Y	4	N		4	Good recovery	DSS	DSS	Y
003-10-0-012	69DX	003	10-0-012	DPS	M	16		18-23	N	N	Y	5	N		4	Good recovery	Hepatic impairment	Hepatic impairment	Y
003-10-0-013	69DX	003	10-0-013	TTH	M	34		18-23	N	N	N	5	N		4	Good recovery	DSS	DSS	Y
003-10-0-014	69DX	003	10-0-014	NTN	F	21		18-23	N	N	N	6	N		3	Good recovery	DSS	DSS	Y
003-10-0-015	69DX	003	10-0-015	ĐDKN	F	29		23-25	N	N	Y	4	N		4	Good recovery	DSS	DSS	Y
003-10-0-016	69DX	003	10-0-016	LTPHY	F	33		25-30	N	N	N	5	N		5	Good recovery	DSS	DSS	Y
003-10-0-017	69DX	003	10-0-017	TTT	M	18		> 30	N	Y	Y	6	N		4	Good recovery	DSS	DSS	Y
003-10-0-018	69DX	003	10-0-018	UHHL	M	36		25-30	N	N	N	5	N		6	Good recovery	DSS	DSS	Y
003-10-0-019	69DX	003	10-0-019	TDN	F	17		18-23	N	N	Y	4	N		6	Good recovery	Hepatic impairment	Hepatic impairment	Y
003-10-0-020	69DX	003	10-0-020	BVC	M	44		23-25	N	N	Y	4	N		4	Good recovery	DSS	DSS	Y
003-10-0-021	69DX	003	10-0-021	TTB	M	27		25-30	Liver disease	N	N	6	N		6	Good recovery	DSS	DSS	Y
003-10-0-022	69DX	003	10-0-022	NHN	M	18		18-23	N	N	Y	6	N		3	Good recovery	DSS	DSS	Y
003-10-0-023	69DX	003	10-0-023	NTLT	F	17		< 18	N	N	Y	5	N		5	Good recovery	DSS	DSS	Y
003-10-0-024	69DX	003	10-0-024	HBM	M	35		18-23	N	N	Y	4	N		7	Good recovery	DSS	DSS	N
003-10-0-025	69DX	003	10-0-025	TTHD	F	37		25-30	Liver disease	N	Y	5	N		5	Good recovery	DSS	DSS	N
003-10-0-026	69DX	003	10-0-026	NTHT	F	30		18-23	N	N	N	5	N		5	Good recovery	DSS	DSS	N
003-10-0-027	69DX	003	10-0-027	TTTN	F	24		< 18	N	N	N	5	N		6	Good recovery	DSS	DSS	N
003-10-0-028	69DX	003	10-0-028	LTKT	F	32		23-25	N	N	N	4	N		4	Good recovery	DSS	DSS	Y
003-10-0-029	69DX	003	10-0-029	HHNH	M	23		> 30	Hypertension	N	Y	5	N		4	Good recovery	DSS	DSS	N
003-10-0-030	69DX	003	10-0-030	ĐVT	M	47		25-30	N	N	Y	5	N		4	Good recovery	DSS	DSS	Y
003-10-0-031	69DX	003	10-0-031	NTTT	F	30		25-30	N	N	Y	5	N		4	Good recovery	DSS	DSS	Y
003-10-0-032	69DX	003	10-0-032	LQP	M	27		18-23	N	N	Y	6	N		4	Good recovery	DSS	DSS	Y
003-10-0-033	69DX	003	10-0-033	DMD	M	22		25-30	N	N	N	6	N		4	Good recovery	DSS	DSS	N
003-10-0-034	69DX	003	10-0-034	LĐT	M	22		> 30	Liver disease	N	Y	5	N		4	Good recovery	Hepatic impairment	Hepatic impairment	Y
003-10-0-035	69DX	003	10-0-035	VTPN	F	24		18-23	N	N	N	3	N		3	Good recovery	DSS	DSS	Y
003-10-0-036	69DX	003	10-0-036	NTD	M	21		18-23	N	N	Y	5	N		5	Good recovery	DSS	DSS	Y
003-10-0-037	69DX	003	10-0-037	ĐNL	F	28		23-25	N	N	Y	7	N		6	Good recovery	DSS	DSS	Y
003-10-0-038	69DX	003	10-0-038	DTD	F	45		25-30	N	N	Y	5	N		4	Good recovery	DSS	DSS	Y
003-10-0-039	69DX	003	10-0-039	NVH	M	46		25-30	N	N	N	5	N		4	Good recovery	DSS	DSS	N
003-10-0-040	69DX	003	10-0-040	NTHA	F	17		18-23	N	N	Y	6	N		4	Good recovery	DSS	DSS	N
003-10-0-041	69DX	003	10-0-041	HTMD	F	24		18-23	N	N	Y	5	N		4	Good recovery	DSS	DSS	N
003-10-0-042	69DX	003	10-0-042	TNS	F	35		25-30	N	N	N	4	N		5	Good recovery	DSS	DSS	N
003-10-0-043	69DX	003	10-0-043	NTBT	F	30		23-25	N	N	Y	6	N		4	Good recovery	DSS	DSS	N
003-10-0-044	69DX	003	10-0-044	NTTV	F	32		23-25	N	N	Y	5	N		3	Good recovery	DSS	DSS	N
003-10-0-045	69DX	003	10-0-045	LCH	M	22		< 18	N	N	Y	5	N		3	Good recovery	DSS	DSS	N
003-10-0-046	69DX	003	10-0-046	TTNH	F	31		25-30	N	Y	N	6	N		6	Good recovery	DSS	DSS	N
003-10-0-047	69DX	003	10-0-047	NTH	F	28		18-23	N	N	N	5	N		4	Good recovery	DSS	DSS	N
003-10-0-048	69DX	003	10-0-048	NTS	F	32	Y	18-23	Peptic ulcer	N	Y	3	N		5	Good recovery	Hemorrhage	Hemorrhage	Y
003-10-0-049	69DX	003	10-0-049	TTAT	F	19		18-23	N	N	N	6	N		4	Good recovery	DSS	DSS	N
003-10-0-050	69DX	003	10-0-050	TTTL	F	32		18-23	N	N	Y	5	N		4	Good recovery	DSS	DSS	Y
003-10-0-051	69DX	003	10-0-051	TVL	M	31		25-30	N	N	N	6	N		4	Good recovery	DSS	DSS	N
003-10-0-052	69DX	003	10-0-052	NTN	F	31		18-23	N	N	Y	6	N		4	Good recovery	DSS	DSS	Y
003-10-0-053	69DX	003	10-0-053	NTĐ	M	22		18-23	N	N	N	5	N		5	Good recovery	DSS	DSS	Y
003-10-0-054	69DX	003	10-0-054	NTCD	F	39		25-30	N	Y	Y	4	N		4	Good recovery	DSS	DSS	N
003-10-0-055	69DX	003	10-0-055	ĐTN	M	25		25-30	N	N	N	5	N		6	Good recovery	DSS	DSS	Y
003-10-0-056	69DX	003	10-0-056	NTH	F	30		18-23	N	N	Y	5	N		7	Good recovery	DSS	DSS	Y
003-10-0-057	69DX	003	10-0-057	ĐPQ	F	21		< 18	N	N	Y	5	N		4	Good recovery	DSS	DSS	Y
003-10-0-058	69DX	003	10-0-058	ĐTĐ	F	51		18-23	N	N	N	4	N		5	Good recovery	DSS	DSS	N
003-10-0-059	69DX	003	10-0-059	HPT	M	20		< 18	N	N	N	6	N		3	Good recovery	DSS	DSS	N
003-10-0-060	69DX	003	10-0-060	NHQ	M	35		18-23	N	Y	N	5	N		8	Good recovery	DSS	DSS	Y
003-10-0-061	69DX	003	10-0-061	LDH	M	17		18-23	N	N	N	6	N		7	Good recovery	DSS - Hepatic impairment	DSS - Hepatic impairment	N
003-10-0-062	69DX	003	10-0-062	VHD	F	40		18-23	N	N	N	6	N		9	Good recovery	Hepatic impairment	Hepatic impairment	Y
003-10-0-063	69DX	003	10-0-063	ĐNT	F	17		18-23	N	N	N	5	N		4	Good recovery	DSS	DSS	Y
003-10-0-064	69DX	003	10-0-064	ĐMN	M	24		23-25	N	N	N	5	N		5	Good recovery	DSS	DSS	N
003-10-0-065	69DX	003	10-0-065	NHN	F	18		23-25	N	N	N	5	N		3	Good recovery	DSS	DSS	N
003-10-0-066	69DX	003	10-0-066	NNNK	M	44		23-25	N	N	N	6	N		7	Good recovery	DSS	DSS	Y
003-10-0-067	69DX	003	10-0-067	TTMT	F	42		< 18	N	N	N	7	N		6	Good recovery	Hepatic impairment	Hepatic impairment	Y
003-10-0-068	69DX	003	10-0-068	NQT	M	19		< 18	N	N	N	5	N		4	Good recovery	DSS	DSS	N
003-10-0-069	69DX	003	10-0-069	ĐVH	M	41		18-23	N	N	N	4	N		3	Good recovery	DSS	DSS	Y
003-10-0-070	69DX	003	10-0-070	ĐĐHP	M	20		23-25	Liver disease	N	Y	5	N		5	Good recovery	DSS	DSS	Y
003-10-0-071	69DX	003	10-0-071	VMC	M	18		23-25	N	N	Y	6	N		3	Good recovery	DSS	DSS	Y
003-10-0-072	69DX	003	10-0-072	NXL	M	36		> 30	Liver disease	N	Y	5	N		5	Good recovery	Hepatic impairment	Hepatic impairment	Y
003-10-0-073	69DX	003	10-0-073	ĐTNĐ	F	20		18-23	N	N	N	5	N		4	Good recovery	DSS	DSS	N
003-10-0-074	69DX	003	10-0-074	VCHN	M	17		23-25	Liver disease	N	Y	4	N		5	Good recovery	DSS	DSS	N
003-10-0-075	69DX	003	10-0-075	TTKT	F	32		18-23	N	N	Y	5	N		5	Good recovery	DSS	DSS	N
003-10-0-076	69DX	003	10-0-076	NTT	M	41		25-30	N	N	Y	7	N		6	Good recovery	DSS	DSS	Y
003-10-0-077	69DX	003	10-0-077	DTTT	F	32		18-23	N	N	Y	3	N		3	Good recovery	DSS	DSS	Y
003-10-0-078	69DX	003	10-0-078	NTKN	F	26		23-25	N	N	Y	6	N		3	Good recovery	DSS	DSS	N
003-10-0-079	69DX	003	10-0-079	PTV	F	44		23-25	N	N	Y	6	N		5	Good recovery	DSS	DSS	Y
003-10-0-080	69DX	003	10-0-080	NMN	M	23		23-25	N	N	Y	4	N		4	Good recovery	DSS	DSS	Y
003-10-0-081	69DX	003	10-0-081	HVT	M	31		23-25	Liver disease	N	N	5	N		4	Good recovery	DSS	DSS - Hemorrhage	N
003-10-0-082	69DX	003	10-0-082	PTNN	F	33		23-25	N	Y	N	4	N		4	Good recovery	DSS	DSS	Y
003-10-0-083	69DX	003	10-0-083	NTP	F	45		25-30	Peptic ulcer	N	Y	4	N		4	Good recovery	DSS	DSS	N
003-10-0-084	69DX	003	10-0-084	CTM	M	27		25-30	Liver disease	N	Y	4	N		5	Good recovery	DSS	DSS	Y
003-10-0-085	69DX	003	10-0-085	NTCT	F	28		23-25	N	Y	N	5	N		4	Good recovery	DSS	DSS	N
003-10-0-086	69DX	003	10-0-086	ĐDK	M	16		25-30	N	N	Y	5	N		4	Good recovery	DSS	DSS	N
003-10-0-087	69DX	003	10-0-087	BTT	F	39		25-30	Liver disease	N	Y	7	N		5	Good recovery	DSS	DSS	N
003-10-0-088	69DX	003	10-0-088	NTTG	F	29		25-30	N	N	Y	6	N		5	Good recovery	DSS	DSS	N
003-10-0-089	69DX	003	10-0-089	NTD	M	23		18-23	N	N	Y	5	N		2	Good recovery	DSS	DSS	N
003-10-0-090	69DX	003	10-0-090	TCH	M	18		< 18	Liver disease	N	Y	2	N		7	Good recovery	Hepatic impairment	Hepatic impairment	Y
003-10-0-091	69DX	003	10-0-091	HTH	F	38		18-23	N	N	N	5	N		4	Good recovery	DSS	DSS	N
003-10-0-092	69DX	003	10-0-092	NHCN	M	18		18-23	N	N	N	7	N		6	Good recovery	DSS - Hepatic impairment	DSS - Hepatic impairment	Y
003-10-0-093	69DX	003	10-0-093	CVT	M	18		18-23	N	N	Y	7	N		14	Good recovery	DSS	DSS - Hepatic impairment	Y
003-10-0-094	69DX	003	10-0-094	NTD	M	20		> 30	N	N	Y	5	N		4	Good recovery	DSS	DSS	N
003-10-0-095	69DX	003	10-0-095	HNQN	F	16		< 18	N	N	Y	4	N		5	Good recovery	DSS	DSS	Y
003-10-0-096	69DX	003	10-0-096	HHL	M	22		25-30	N	N	Y	6	N		5	Good recovery	DSS	DSS	N
003-10-0-097	69DX	003	10-0-097	NTT	F	17		25-30	N	N	N	6	N		6	Good recovery	DSS - Hepatic impairment	DSS - Hepatic impairment	N
003-10-0-098	69DX	003	10-0-098	TML	F	19		< 18	N	N	Y	5	N		5	Good recovery	DSS	DSS	N
003-10-0-099	69DX	003	10-0-099	HVM	M	44		25-30	N	N	Y	5	N		5	Good recovery	DSS	DSS	N
003-10-0-100	69DX	003	10-0-100	HDV	M	35		25-30	N	N	Y	5	N		4	Good recovery	DSS	DSS	N
003-10-0-101	69DX	003	10-0-101	PNTT	M	22		18-23	N	N	Y	5	N		5	Good recovery	DSS	DSS	Y
003-10-0-102	69DX	003	10-0-102	PTLH	F	19		18-23	N	N	Y	5	N		5	Good recovery	DSS	DSS	Y
003-10-0-103	69DX	003	10-0-103	DQH	M	28		25-30	N	N	Y	6	N		4	Good recovery	DSS	DSS	Y
003-10-0-104	69DX	003	10-0-104	DTAN	F	35		18-23	N	N	Y	5	N		3	Good recovery	DSS	DSS	Y
003-10-0-105	69DX	003	10-0-105	DTHT	F	17		18-23	N	N	N	4	N		5	Good recovery	DSS	DSS	N
003-10-0-106	69DX	003	10-0-106	TTQ	F	23		18-23	N	N	Y	6	N		3	Good recovery	DSS	DSS	Y
003-10-0-107	69DX	003	10-0-107	NMS	M	19		> 30	Liver disease	Y	Y	7	N		5	Good recovery	Hepatic impairment	Hepatic impairment	Y
003-10-0-108	69DX	003	10-0-108	NBT	F	16		23-25	Liver disease	N	Y	6	N		4	Good recovery	DSS - Hepatic impairment	DSS - Hepatic impairment	N
003-10-0-109	69DX	003	10-0-109	PTTN	F	22		< 18	N	Y	Y	6	N		3	Good recovery	DSS	DSS	N
003-10-0-110	69DX	003	10-0-110	TTTT	F	25		25-30	Acute glomerulonephritis	N	N	6	N		4	Good recovery	DSS	DSS	Y
003-10-0-111	69DX	003	10-0-111	PTTH	F	54		23-25	Diabetes - Liver disease	N	N	4	N		5	Good recovery	DSS	DSS	N
003-10-0-112	69DX	003	10-0-112	VXV	M	45		25-30	Hypertension - Liver disease	N	Y	5	N		10	Good recovery	DSS	DSS	Y
003-10-0-113	69DX	003	10-0-113	DVH	M	42		25-30	Liver disease	N	Y	4	N		5	Good recovery	DSS	DSS	Y
003-10-0-114	69DX	003	10-0-114	DTTN	F	36		23-25	N	N	Y	6	N		4	Good recovery	DSS	DSS	Y
003-10-1-001	69DX	003	10-1-001	TMT	F	18		> 30	N	N	N	5	Y	4	10	Good recovery	DSS	DSS	N
003-10-1-002	69DX	003	10-1-002	HVD	M	63		18-23	Hypertension - Myocardial infarction - Diabetes	N	N	4	Y	4	8	Good recovery	DSS	DSS - Hepatic - Renal impairment - Hemorrhage	Y
003-10-1-003	69DX	003	10-1-003	DTU	F	54		23-25	Diabetes - Liver disease	N	Y	5	Y	1	11	Good recovery	Hepatic impairment	Hepatic impairment	Y
003-10-1-004	69DX	003	10-1-004	CVK	M	18		25-30	Peptic ulcer	N	Y	4	Y	2	6	Good recovery	Cardiac impairment	Cardiac impairment	Y
003-10-1-005	69DX	003	10-1-005	NTL	M	21		18-23	Hypertension - Nephrotic syndrome	N	N	5	Y	3	7	Good recovery	DSS	DSS	N
003-10-1-006	69DX	003	10-1-006	NTNT	F	29	Y	25-30	N	N	Y	5	Y	3	5	Good recovery	DSS	DSS	N
003-10-1-007	69DX	003	10-1-007	PTT	M	36		23-25	G6PD deficiency	N	N	7	Y	17	23	Cirrhosis	Hepatic impairment	Hepatic impairment - Hemorrhage	Y
003-10-1-008	69DX	003	10-1-008	LTTL	F	32		25-30	Liver disease	N	Y	5	Y	4	9	Good recovery	DSS	DSS - Hepatic impairment	Y
003-10-1-009	69DX	003	10-1-009	NHH	M	19		25-30	N	N	Y	5	Y	0	5	Good recovery	DSS	DSS	N
003-10-1-010	69DX	003	10-1-010	LVS	M	49		23-25	Growth retardation - Epilepsy - Liver disease	N	N	4	Y	4	9	Good recovery	Hepatic impairment	Hepatic impairment	Y
003-10-1-011	69DX	003	10-1-011	LQĐ	M	37		25-30	Hypertension	N	Y	5	Y	2	5	Good recovery	DSS	DSS	Y
003-10-1-012	69DX	003	10-1-012	NVTA	M	23		18-23	N	N	Y	5	Y	1	7	Good recovery	DSS	DSS	N
003-10-1-013	69DX	003	10-1-013	KH	F	46		> 30	N	N	N	5	Y	4	6	Good recovery	DSS - Hepatic impairment	DSS - Hepatic impairment	Y
003-10-1-014	69DX	003	10-1-014	PVH	M	42		18-23	N	N	Y	5	Y	5	6	Good recovery	Hemorrhage	Hemorrhage	Y
003-10-1-015	69DX	003	10-1-015	NTB	M	17		< 18	N	N	Y	4	Y	2	5	Good recovery	DSS	DSS - Hemorrhage	N
003-10-1-016	69DX	003	10-1-016	ĐHT	M	22		23-25	N	N	N	6	Y	3	8	Good recovery	DSS - Neurological impairment	DSS - Neurological impairment- Hemorrhage	Y
003-10-1-017	69DX	003	10-1-017	NQH	M	17		> 30	Liver disease	N	N	5	Y	2	10	Good recovery	DSS	DSS	N
003-10-1-020	69DX	003	10-1-020	LNS	M	27		25-30	N	N	Y	5	Y	3	7	Good recovery	Hemorrhage	DSS - Hemorrhage	Y
003-10-1-021	69DX	003	10-1-021	LHMN	F	19		18-23	N	N	N	5	Y	2	5	Good recovery	DSS	DSS	N
003-10-1-022	69DX	003	10-1-022	PMN	M	17		18-23	Nephrotic syndrome	N	Y	6	Y	1	3	Good recovery	DSS	DSS	Y
003-10-1-023	69DX	003	10-1-023	LTTT	F	26		> 30	N	N	Y	5	Y	18	18	Death	DSS	DSS - Hepatic - Renal impairment - Hemorrhage	N
003-11-0-001	69DX	003	11-0-001	TLT	M	23		25-30	Liver disease	N	Y	6	N		6	Good recovery	DSS	DSS	N
003-11-0-002	69DX	003	11-0-002	MTL	M	19		23-25	N	N	Y	6	N		3	Good recovery	DSS	DSS	Y
003-11-0-003	69DX	003	11-0-003	NTPQ	F	17		18-23	N	N	N	6	N		3	Good recovery	DSS	DSS	N
003-11-0-004	69DX	003	11-0-004	MTK	M	21		18-23	N	N	Y	6	N		4	Good recovery	DSS	DSS	Y
003-11-0-005	69DX	003	11-0-005	TTTL	F	30		23-25	Liver disease	N	N	6	N		3	Good recovery	DSS	DSS	N
003-11-0-006	69DX	003	11-0-006	LTHN	F	24		23-25	N	N	N	6	N		3	Good recovery	DSS	DSS	N
003-11-0-007	69DX	003	11-0-007	TTMN	F	23		> 30	Liver disease	N	Y	5	N		3	Good recovery	DSS	DSS	Y
003-11-0-008	69DX	003	11-0-008	NMT	M	42		25-30	Liver disease	N	N	6	N		3	Good recovery	DSS	DSS	N
003-11-0-009	69DX	003	11-0-009	MDD	F	20		18-23	N	N	Y	5	N		4	Good recovery	DSS	DSS	Y
003-11-0-010	69DX	003	11-0-010	NSL	M	41		18-23	N	N	Y	6	N		3	Good recovery	DSS	DSS	N
003-11-0-011	69DX	003	11-0-011	NPTT	M	16		18-23	N	N	N	5	N		5	Good recovery	DSS	DSS	Y
003-11-0-012	69DX	003	11-0-012	CTT	M	20		18-23	Liver disease	N	Y	4	N		5	Good recovery	DSS	DSS	N
003-11-0-014	69DX	003	11-0-014	NTKT	F	30		23-25	N	Y	N	3	N		8	Good recovery	Hemorrhage	Hemorrhage	Y
003-11-0-015	69DX	003	11-0-015	HTT	F	19		18-23	Liver disease	N	N	6	N		4	Good recovery	DSS	DSS	N
003-11-0-016	69DX	003	11-0-016	NVT	M	27		18-23	N	N	Y	5	N		5	Good recovery	DSS	DSS	N
003-11-0-017	69DX	003	11-0-017	TNXT	F	31		18-23	N	N	N	6	N		3	Good recovery	Hemorrhage	Hemorrhage	Y
003-11-0-018	69DX	003	11-0-018	TL	F	22	Y	< 18	N	N	N	6	N		3	Transfer	Hemorrhage	Hemorrhage	N
003-11-0-019	69DX	003	11-0-019	NTQV	M	19		18-23	N	N	Y	5	N		6	Good recovery	DSS	DSS	Y
003-11-0-020	69DX	003	11-0-020	NHDTC	M	28		18-23	N	N	N	6	N		5	Good recovery	Hepatic impairment	Hepatic impairment	Y
003-11-0-021	69DX	003	11-0-021	NVT	M	33		> 30	Liver disease	Y	Y	4	N		4	Good recovery	DSS	DSS	Y
003-11-0-022	69DX	003	11-0-022	NTHT	F	18		23-25	N	N	Y	6	N		4	Good recovery	DSS	DSS	Y
003-11-0-023	69DX	003	11-0-023	PAT	M	53		18-23	N	N	Y	5	N		4	Good recovery	Hepatic impairment	Hepatic impairment	Y
003-11-0-024	69DX	003	11-0-024	DTS	M	28		25-30	Liver disease	Y	N	5	N		4	Good recovery	DSS	DSS	N
003-11-0-025	69DX	003	11-0-025	LMT	M	22		> 30	N	N	Y	4	N		4	Good recovery	DSS	DSS	Y
003-11-0-026	69DX	003	11-0-026	DTHS	F	42		18-23	N	N	Y	6	N		5	Good recovery	Hepatic impairment	Hepatic impairment - Hemorrhage	N
003-11-0-027	69DX	003	11-0-027	HTG	F	41		25-30	Liver disease	N	Y	6	N		4	Good recovery	DSS	DSS	N
003-11-0-028	69DX	003	11-0-028	NDH	M	26		> 30	N	N	Y	5	N		4	Good recovery	DSS	DSS	N
003-11-0-029	69DX	003	11-0-029	PTPT	F	28		18-23	N	N	Y	6	N		4	Good recovery	DSS	DSS	Y
003-11-0-030	69DX	003	11-0-030	TNH	F	21		18-23	N	N	N	5	N		5	Good recovery	DSS	DSS	N
003-11-0-031	69DX	003	11-0-031	NNTT	F	28		25-30	N	N	Y	6	N		4	Good recovery	Hepatic impairment	Hepatic impairment	N
003-11-0-033	69DX	003	11-0-033	NNTT	M	21		18-23	N	N	N	6	N		7	Good recovery	DSS	DSS	N
003-11-0-034	69DX	003	11-0-034	DGB	M	20		18-23	N	N	Y	6	N		7	Good recovery	DSS	DSS	Y
003-11-0-035	69DX	003	11-0-035	PVV	M	33		25-30	Liver disease	Y	N	4	N		4	Good recovery	DSS	DSS	Y
003-11-0-036	69DX	003	11-0-036	NXTN	F	25		25-30	N	N	Y	6	N		3	Good recovery	DSS	DSS	N
003-11-0-037	69DX	003	11-0-037	NTHM	F	26		18-23	N	N	Y	7	N		3	Good recovery	DSS	DSS	N
003-11-0-038	69DX	003	11-0-038		M	38		25-30	Liver disease	Y	Y	5	N		5	Good recovery	DSS	DSS	Y
003-11-0-039	69DX	003	11-0-039	NHN	F	30		25-30	N	N	Y	5	N		4	Good recovery	DSS	DSS	N
003-11-0-040	69DX	003	11-0-040	HKH	M	30		< 18	N	N	N	7	N		11	Good recovery	Hemorrhage	Hemorrhage	N
003-11-0-041	69DX	003	11-0-041	NNTT	F	30		18-23	N	N	N	7	N		5	Good recovery	DSS	DSS	Y
003-11-0-042	69DX	003	11-0-042	BTD	M	20		18-23	N	Y	N	6	N		3	Good recovery	DSS	DSS	N
003-11-0-043	69DX	003	11-0-043	HTTQ	F	28		25-30	Liver disease	N	Y	6	N		4	Good recovery	DSS	DSS	N
003-11-0-044	69DX	003	11-0-044	TTS	F	32		23-25	N	N	N	4	N		4	Good recovery	DSS	DSS	N
003-11-0-045	69DX	003	11-0-045	XTH	F	31		18-23	N	Y	N	5	N		5	Good recovery	DSS	DSS	Y
003-11-0-046	69DX	003	11-0-046	NTMC	F	19		< 18	N	N	Y	6	N		2	Good recovery	DSS	DSS	Y
003-11-0-047	69DX	003	11-0-047	NTL	F	25		18-23	N	N	N	6	N		7	Good recovery	Hepatic impairment	DSS - Hepatic impairment	N
003-11-0-048	69DX	003	11-0-048	TNL	F	53		18-23	Hypertension - Diabetes	N	Y	6	N		3	Good recovery	DSS	DSS	Y
003-11-0-049	69DX	003	11-0-049	TB	M	35		25-30	N	Y	Y	5	N		4	Good recovery	DSS	DSS	Y
003-11-0-050	69DX	003	11-0-050	NVS	M	35		18-23	Growth retardation	N	N	7	N		6	Good recovery	DSS - Hemorrhage	DSS - Hemorrhage	Y
003-11-0-051	69DX	003	11-0-051	NHĐT	M	31		23-25	Liver disease	N	Y	4	N		5	Good recovery	DSS	DSS	Y
003-11-0-052	69DX	003	11-0-052	VTN	F	26		18-23	N	N	N	7	N		7	Good recovery	Hepatic impairment	Hepatic impairment	N
003-11-0-053	69DX	003	11-0-053	NTTL	F	48		25-30	Liver disease	N	Y	5	N		10	Good recovery	Hepatic impairment	Hepatic - Renal impairment	N
003-11-0-054	69DX	003	11-0-054	MDT	F	17		18-23	N	N	Y	7	N		4	Good recovery	DSS	DSS	Y
003-11-0-055	69DX	003	11-0-055	NHTU	M	16		18-23	N	N	Y	4	N		4	Good recovery	DSS	DSS	N
003-11-0-056	69DX	003	11-0-056	ĐNN	F	39		25-30	N	N	N	7	N		4	Good recovery	DSS	DSS	N
003-11-0-057	69DX	003	11-0-057	MTN	F	24		18-23	N	Y	Y	4	N		5	Good recovery	DSS	DSS	N
003-11-0-058	69DX	003	11-0-058	TGH	M	17		18-23	N	N	Y	5	N		4	Good recovery	DSS	DSS	N
003-11-0-059	69DX	003	11-0-059	TNT	F	41		25-30	Hypertension	N	Y	6	N		3	Good recovery	DSS	DSS	Y
003-11-0-060	69DX	003	11-0-060	NPM	F	20		< 18	N	Y	Y	5	N		4	Good recovery	DSS	DSS	N
003-11-0-061	69DX	003	11-0-061	NTND	F	30		18-23	N	N	Y	5	N		3	Good recovery	DSS	DSS	Y
003-11-0-062	69DX	003	11-0-062	TVT	M	19		18-23	N	N	N	5	N		4	Good recovery	DSS	DSS	N
003-11-0-063	69DX	003	11-0-063	NHS	M	22		18-23	Nephrotic syndrome	N	Y	5	N		3	Good recovery	DSS	DSS	Y
003-11-0-064	69DX	003	11-0-064	LTDM	F	34		18-23	N	N	Y	5	N		4	Good recovery	DSS	DSS	Y
003-11-0-065	69DX	003	11-0-065	NVH	M	29		18-23	N	N	N	6	N		4	Good recovery	DSS	DSS	N
003-11-0-066	69DX	003	11-0-066	TTMT	F	16		18-23	N	N	Y	5	N		4	Good recovery	Hepatic impairment	Hepatic impairment	N
003-11-0-067	69DX	003	11-0-067	NKN	M	32		25-30	N	N	N	5	N		3	Good recovery	DSS	DSS	N
003-11-0-068	69DX	003	11-0-068	TTS	F	25		18-23	N	N	Y	6	N		4	Good recovery	DSS	DSS	N
003-11-0-069	69DX	003	11-0-069	PVTA	M	30		25-30	N	N	Y	5	N		7	Good recovery	DSS	DSS	Y
003-11-0-070	69DX	003	11-0-070	NPQ	F	29		18-23	N	N	Y	5	N		4	Good recovery	DSS	DSS	Y
003-11-0-071	69DX	003	11-0-071	HTHL	F	19		18-23	N	N	Y	4	N		4	Good recovery	DSS	DSS	Y
003-11-0-072	69DX	003	11-0-072	BHT	M	34		18-23	N	N	N	6	N		4	Good recovery	DSS - Hemorrhage	DSS - Hemorrhage	N
003-11-0-073	69DX	003	11-0-073	TTH	F	41		23-25	Liver disease	N	N	6	N		3	Good recovery	DSS	DSS	N
003-11-0-074	69DX	003	11-0-074	NTTP	F	31		18-23	N	N	Y	6	N		3	Good recovery	DSS	DSS	N
003-11-0-075	69DX	003	11-0-075	NTHL	F	29		18-23	N	N	N	7	N		3	Good recovery	DSS	DSS	N
003-11-0-076	69DX	003	11-0-076	TTH	M	19		> 30	N	N	N	5	N		4	Good recovery	DSS	DSS	Y
003-11-0-077	69DX	003	11-0-077	NTN	F	38		23-25	N	N	N	5	N		4	Good recovery	DSS	DSS	N
003-11-0-078	69DX	003	11-0-078	HTB	M	38		< 18	Nephrotic syndrome	N	N	2	N		5	Good recovery	Neurological impairment	Neurological impairment	Y
003-11-0-079	69DX	003	11-0-079	NCXT	F	19		> 30	N	N	Y	5	N		4	Good recovery	DSS	DSS	N
003-11-0-080	69DX	003	11-0-080	TTKH	F	25		> 30	N	N	Y	6	N		4	Good recovery	DSS	DSS	N
003-11-0-081	69DX	003	11-0-081	NTT	F	36	Y	25-30	N	N	N	7	N		5	Good recovery	Hepatic impairment	Hepatic impairment	Y
003-11-0-082	69DX	003	11-0-082	CAV	M	27		18-23	N	N	N	6	N		4	Good recovery	DSS	DSS	Y
003-11-0-083	69DX	003	11-0-083	LVMT	F	28		18-23	N	N	N	6	N		4	Good recovery	DSS	DSS	N
003-11-0-084	69DX	003	11-0-084	HTT	M	16		< 18	N	N	Y	6	N		6	Good recovery	Hepatic impairment	Hepatic impairment	Y
003-11-0-085	69DX	003	11-0-085	NTMT	F	36		18-23	N	N	N	6	N		3	Good recovery	Hepatic impairment	Hepatic impairment	Y
003-11-0-086	69DX	003	11-0-086	VTT	F	40		18-23	N	N	N	4	N		6	Good recovery	DSS	DSS	Y
003-11-0-087	69DX	003	11-0-087	TTL	F	34		23-25	N	N	Y	5	N		7	Good recovery	DSS	DSS	Y
003-11-0-088	69DX	003	11-0-088	ĐVS	M	58		18-23	N	N	N	2	N		7	Good recovery	Hemorrhage	Hemorrhage	N
003-11-0-089	69DX	003	11-0-089	DTP	F	31		23-25	N	N	Y	4	N		5	Good recovery	DSS	DSS	N
003-11-0-090	69DX	003	11-0-090	TTNN	F	31		18-23	N	N	N	5	N		4	Good recovery	DSS	DSS	Y
003-11-0-091	69DX	003	11-0-091	BHAH	M	17		23-25	N	N	Y	5	N		4	Good recovery	Hepatic impairment	DSS - Hepatic impairment	N
003-11-0-092	69DX	003	11-0-092	LLM	F	27		23-25	N	N	Y	6	N		5	Good recovery	DSS	DSS	Y
003-11-0-093	69DX	003	11-0-093	PVT	M	29		25-30	Liver disease	N	Y	5	N		6	Good recovery	DSS	DSS	Y
003-11-0-094	69DX	003	11-0-094	LTTN	F	19		25-30	N	N	Y	5	N		3	Good recovery	DSS	DSS	Y
003-11-0-095	69DX	003	11-0-095	VĐT	M	34		25-30	N	N	Y	6	N		5	Good recovery	Hepatic impairment	Hepatic impairment	N
003-11-1-001	69DX	003	11-1-001	LVT	M	34		25-30	N	Y	N	4	Y	4	10	Good recovery	DSS	DSS	Y
003-11-1-002	69DX	003	11-1-002	TTTT	F	35		25-30	N	N	Y	5	Y	4	6	Good recovery	DSS	DSS	N
003-11-1-003	69DX	003	11-1-003	PTT	F	32		23-25	N	N	Y	5	Y	1	4	Good recovery	DSS	DSS - Hemorrhage	N
003-11-1-004	69DX	003	11-1-004	HTT	F	29		18-23	N	N	Y	7	Y	11	18	Good recovery	Hepatic impairment	Hepatic impairment - Hemorrhage	Y
003-11-1-005	69DX	003	11-1-005	LTT	F	23		18-23	Dementia - Epilepsy	N	N	3	Y	3	8	Good recovery	DSS	DSS - Hemorrhage	Y
003-11-1-006	69DX	003	11-1-006	PĐG	M	29		18-23	N	N	N	7	Y	4	12	Good recovery	Hepatic impairment	Hepatic impairment	Y
003-11-1-007	69DX	003	11-1-007	TKN	F	31		23-25	N	N	Y	3	Y	3	9	Good recovery	DSS - Cardiac impariment	DSS - Cardiac impariment	Y
003-11-1-008	69DX	003	11-1-008	NTQ	F	27		18-23	N	N	Y	6	Y	2	6	Good recovery	DSS	DSS	N
003-11-1-009	69DX	003	11-1-009	NTTL	F	20		> 30	Asthma - Liver disease	N	Y	4	Y	1	4	Good recovery	DSS - Hepatic impairment	DSS - Hepatic impairment - Hemorrhage	N
003-11-1-010	69DX	003	11-1-010	NVL	M	45		23-25	COPD	N	Y	3	Y	4	7	Good recovery	DSS	DSS	Y
003-11-1-011	69DX	003	11-1-011	ĐNC	F	20		> 30	N	N	Y	6	Y	1	3	Good recovery	DSS	DSS	Y
003-11-1-012	69DX	003	11-1-012	NTL	F	39		18-23	Nephrotic syndrome	N	Y	4	Y	6	8	Good recovery	DSS - Hepatic impairment	DSS - Hepatic impairment - Hemorrhage	Y
003-11-1-014	69DX	003	11-1-014	ĐNHM	F	19		18-23	N	Y	Y	5	Y	2	6	Good recovery	Hepatic impairment	DSS - Hepatic impairment	N
003-11-1-015	69DX	003	11-1-015	PTTT	F	31		25-30	Diabetes	N	Y	5	Y	2	6	Good recovery	DSS - Hepatic impairment	DSS - Hepatic impairment	Y
003-11-1-016	69DX	003	11-1-016	NTG	F	56		> 30	Arthritis	N	N	3	Y	7	13	Good recovery	Hepatic impairment	Hepatic impairment	Y
003-11-1-018	69DX	003	11-1-018	TTT	F	24		> 30	Diabetes	N	Y	6	Y	2	4	Good recovery	DSS - Hepatic impairment	DSS - Hepatic impairment	N
003-11-1-019	69DX	003	11-1-019	ATN	M	21		> 30	N	Y	N	5	Y	2	3	Good recovery	DSS	DSS	Y
003-11-1-020	69DX	003	11-1-020	TTD	M	38		18-23	N	N	Y	6	Y	2	6	Good recovery	DSS	DSS	Y
003-11-1-022	69DX	003	11-1-022	HTG	F	32		18-23	Chronic kidney disease - Liver disease	N	N	5	Y	5	5	Good recovery	DSS	DSS	Y
003-11-1-023	69DX	003	11-1-023	NTNA	F	31		18-23	N	N	N	5	Y	4	8	Good recovery	DSS	DSS	Y
003-11-1-025	69DX	003	11-1-025	LTMĐ	F	28	Y	> 30	N	N	N	4	Y	3	9	Good recovery	Hepatic impairment	Hepatic impairment	Y
003-11-1-026	69DX	003	11-1-026	TNT	M	22		25-30	N	N	N	6	Y	5	5	Death	DSS - Hepatic impairment	DSS - Hepatic - Renal impairment - Hemorrhage	Y
003-11-1-027	69DX	003	11-1-027	VTD	M	20		> 30	N	N	Y	5	Y	2	6	Good recovery	DSS	DSS	Y
003-11-1-028	69DX	003	11-1-028	LTAU	F	57		25-30	Hypertension - Diabetes	N	N	5	Y	2	8	Good recovery	DSS	DSS	Y
003-11-1-029	69DX	003	11-1-029	ĐTNY	F	20		18-23	Diabetes	N	N	6	Y	13	23	Good recovery	DSS	DSS - Hepatic impairment - Hemorrhage	Y
003-11-1-030	69DX	003	11-1-030	NTHA	F	28		25-30	N	N	Y	5	Y	6	8	Good recovery	DSS	DSS - Hepatic impairment	Y
003-11-1-031	69DX	003	11-1-031	NQN	M	18		> 30	N	Y	Y	4	Y	2	7	Good recovery	DSS	DSS - Renal impairment	Y
003-12-0-001	69DX	003	12-0-001	NTKN	F	29		25-30	Liver disease	N	N	5	N		4	Good recovery	DSS	DSS	N
003-12-0-002	69DX	003	12-0-002	NĐT	M	26		18-23	N	Y	N	6	N		5	Good recovery	Hepatic impairment	Hepatic impairment	N
003-12-0-003	69DX	003	12-0-003	HKH	F	21		25-30	N	N	Y	5	N		4	Good recovery	DSS	DSS	Y
003-12-0-004	69DX	003	12-0-004	LTL	M	38		18-23	Brain tumor	N	Y	5	N		4	Good recovery	DSS	DSS	Y
003-12-0-005	69DX	003	12-0-005	ĐĐH	M	30		23-25	N	N	N	7	N		4	Good recovery	DSS	DSS	N
003-12-0-006	69DX	003	12-0-006	VQT	M	35		23-25	N	N	N	5	N		4	Good recovery	DSS	DSS	N
003-12-0-007	69DX	003	12-0-007	VVH	M	23		25-30	N	N	N	2	N		10	Good recovery	Neurological impairment	Neurological impairment	Y
003-12-0-008	69DX	003	12-0-008	TTH	M	34		25-30	N	N	Y	5	N		6	Good recovery	DSS	DSS	N
003-12-0-009	69DX	003	12-0-009	NTAL	F	38		25-30	N	N	Y	5	N		4	Good recovery	DSS	DSS	Y
003-12-0-010	69DX	003	12-0-010	NTL	F	29		18-23	Liver disease	N	Y	4	N		4	Good recovery	DSS	DSS	Y
003-12-0-011	69DX	003	12-0-011	TMT	M	23		25-30	Liver disease	N	Y	6	N		4	Good recovery	DSS	DSS	N
003-12-0-012	69DX	003	12-0-012	NHT	F	25		18-23	N	N	Y	5	N		3	Good recovery	DSS	DSS	N
003-12-0-013	69DX	003	12-0-013	NTC	M	32		> 30	Liver disease	Y	Y	5	N		4	Good recovery	Hepatic impairment	Hepatic impairment	N
003-12-0-014	69DX	003	12-0-014	NTHM	F	37		25-30	Liver disease	N	Y	5	N		6	Good recovery	DSS	DSS	Y
003-12-0-015	69DX	003	12-0-015	TTKY	F	19		18-23	N	N	N	5	N		6	Good recovery	DSS	DSS	Y
003-12-0-016	69DX	003	12-0-016	CLT	F	31		23-25	N	N	Y	5	N		3	Good recovery	DSS	DSS	Y
003-12-0-017	69DX	003	12-0-017	NTKN	F	32		18-23	Liver disease	Y	Y	4	N		6	Good recovery	DSS	DSS	N
003-12-0-018	69DX	003	12-0-018	PTNH	F	18		< 18	N	N	N	4	N		5	Good recovery	DSS	DSS	Y
003-12-0-019	69DX	003	12-0-019	NC	M	59		18-23	Hypertension - Peptic ulcer	N	N	6	N		6	Good recovery	Hemorrhage	Hemorrhage	Y
003-12-0-020	69DX	003	12-0-020	NTTA	F	35		18-23	N	N	Y	6	N		4	Good recovery	DSS	DSS	Y
003-12-0-021	69DX	003	12-0-021	TTH	F	35		18-23	N	N	N	5	N		5	Good recovery	DSS	DSS	N
003-12-0-022	69DX	003	12-0-022	LVD	M	29		23-25	N	N	Y	5	N		5	Good recovery	DSS	DSS	Y
003-12-0-023	69DX	003	12-0-023	KH	F	34		23-25	N	N	Y	6	N		6	Good recovery	Hepatic impairment	Hepatic impairment	Y
003-12-0-024	69DX	003	12-0-024	ĐTT	M	24		25-30	N	N	Y	5	N		4	Good recovery	DSS	DSS	Y
003-12-0-025	69DX	003	12-0-025	HGB	M	18		< 18	N	N	N	6	N		4	Good recovery	DSS	DSS	Y
003-12-0-026	69DX	003	12-0-026	LVV	M	33		25-30	N	N	Y	4	N		12	Good recovery	DSS - Hepatic impairment	DSS - Hepatic impairment	N
003-12-0-027	69DX	003	12-0-027	PMT	M	26		25-30	Hypertension	Y	Y	7	N		3	Good recovery	DSS	DSS	N
003-12-0-028	69DX	003	12-0-028	HQA	F	20		18-23	Peptic ulcer	N	Y	4	N		4	Good recovery	DSS	DSS	N
003-12-0-029	69DX	003	12-0-029	NNCT	F	40		> 30	Liver disease	N	Y	4	N		4	Good recovery	DSS	DSS	N
003-12-0-030	69DX	003	12-0-030	DVĐ	M	21		18-23	N	N	Y	4	N		11	Good recovery	Hepatic impairment	DSS - Hepatic impairment	Y
003-12-0-031	69DX	003	12-0-031	NTKT	F	28		25-30	Liver disease	N	Y	6	N		5	Good recovery	DSS	DSS	N
003-12-0-032	69DX	003	12-0-032	VTN	M	23		> 30	N	N	N	5	N		7	Good recovery	DSS	DSS	N
003-12-0-033	69DX	003	12-0-033	TTH	F	36		18-23	Liver disease	N	Y	6	N		3	Good recovery	DSS	DSS	Y
003-12-0-034	69DX	003	12-0-034	NTNT	F	19		18-23	N	N	N	7	N		2	Good recovery	DSS	DSS	N
003-12-0-035	69DX	003	12-0-035	NTXĐ	F	34		18-23	N	N	Y	4	N		5	Good recovery	DSS	DSS	N
003-12-0-036	69DX	003	12-0-036	VHH	M	25		23-25	Liver disease	N	Y	6	N		6	Good recovery	Hepatic impairment	DSS - Hepatic impairment	Y
003-12-0-037	69DX	003	12-0-037	NVĐ	M	26		23-25	N	N	Y	6	N		7	Good recovery	Hepatic impairment	Hepatic impairment	Y
003-12-0-038	69DX	003	12-0-038	VTHK	F	20		18-23	N	N	Y	6	N		4	Good recovery	Hepatic impairment	Hepatic impairment	N
003-12-0-039	69DX	003	12-0-039	NTTS	F	27		18-23	N	N	N	4	N		7	Good recovery	DSS	DSS	Y
003-12-0-040	69DX	003	12-0-040	THT	M	18		25-30	Liver disease	N	Y	5	N		6	Good recovery	DSS	DSS	Y
003-12-0-041	69DX	003	12-0-041	TVD	M	19		18-23	N	Y	Y	5	N		5	Good recovery	DSS	DSS	Y
003-12-0-043	69DX	003	12-0-043	TTS	M	45		< 18	N	N	Y	6	N		3	Good recovery	DSS	DSS	N
003-12-0-044	69DX	003	12-0-044	HNHP	M	18		25-30	N	N	Y	5	N		4	Good recovery	DSS	DSS	N
003-12-0-045	69DX	003	12-0-045	NTTQ	F	19		< 18	N	N	N	6	N		5	Good recovery	DSS	DSS	N
003-12-0-046	69DX	003	12-0-046	HTTH	F	20		25-30	N	N	Y	5	N		3	Good recovery	DSS	DSS	N
003-12-0-047	69DX	003	12-0-047	NDL	M	17		< 18	N	N	N	6	N		3	Good recovery	DSS	DSS	Y
003-12-0-048	69DX	003	12-0-048	LCL	M	36		23-25	N	N	Y	5	N		4	Good recovery	DSS	DSS	N
003-12-0-049	69DX	003	12-0-049	PTH	F	31		18-23	N	N	Y	5	N		4	Good recovery	DSS	DSS	N
003-12-0-050	69DX	003	12-0-050	NVQ	M	30		18-23	N	N	Y	6	N		5	Good recovery	DSS	DSS	N
003-12-0-051	69DX	003	12-0-051	PTT	F	42		18-23	N	N	Y	7	N		2	Good recovery	DSS	DSS	N
003-12-0-052	69DX	003	12-0-052	NTXT	F	16		18-23	N	Y	Y	4	N		5	Good recovery	DSS	DSS	N
003-12-0-053	69DX	003	12-0-053	PVTD	M	24		23-25	N	N	Y	5	N		6	Good recovery	DSS	DSS	Y
003-12-0-054	69DX	003	12-0-054	TGH	F	20		18-23	N	N	Y	4	N		4	Good recovery	DSS	DSS	N
003-12-0-055	69DX	003	12-0-055	PTD	F	23		18-23	N	N	Y	5	N		4	Good recovery	DSS	DSS	N
003-12-0-056	69DX	003	12-0-056	NMAK	M	32		23-25	Liver disease	N	N	5	N		3	Good recovery	DSS	DSS	N
003-12-0-057	69DX	003	12-0-057	NTHP	F	41		18-23	N	N	Y	5	N		3	Good recovery	DSS	DSS	N
003-12-0-058	69DX	003	12-0-058	MSL	M	39		23-25	N	N	Y	4	N		4	Good recovery	DSS	DSS	Y
003-12-0-059	69DX	003	12-0-059	TVL	M	24		> 30	Diabetes	N	Y	5	N		5	Good recovery	DSS	DSS	N
003-12-0-060	69DX	003	12-0-060	PTL	M	32		> 30	Liver disease	N	Y	5	N		4	Good recovery	DSS	DSS	Y
003-12-0-061	69DX	003	12-0-061	VU	F	33		18-23	N	N	Y	5	N		3	Good recovery	DSS	DSS	N
003-12-0-062	69DX	003	12-0-062	LTN	F	47		23-25	N	N	Y	5	N		5	Good recovery	DSS	DSS	Y
003-12-0-063	69DX	003	12-0-063	NTA	M	17		18-23	N	N	Y	5	N		3	Good recovery	DSS	DSS	N
003-12-0-064	69DX	003	12-0-064	HMN	F	16		18-23	N	N	N	4	N		3	Good recovery	DSS	DSS	N
003-12-0-065	69DX	003	12-0-065	NTX	F	49		18-23	N	N	Y	6	N		2	Good recovery	DSS	DSS	N
003-12-0-066	69DX	003	12-0-066	ĐYP	F	18		18-23	N	N	N	5	N		4	Good recovery	Hepatic impairment	Hepatic impairment	N
003-12-0-067	69DX	003	12-0-067	DVT	M	26		23-25	N	N	Y	5	N		4	Good recovery	DSS	DSS	Y
003-12-0-068	69DX	003	12-0-068	TVL	M	36		18-23	N	N	N	5	N		4	Good recovery	DSS	DSS	N
003-12-0-069	69DX	003	12-0-069	DTA	F	34		18-23	N	N	Y	5	N		4	Good recovery	DSS	DSS	N
003-12-0-070	69DX	003	12-0-070		F	25		23-25	N	N	Y	5	N		8	Good recovery	DSS	DSS	N
003-12-0-074	69DX	003	12-0-074	TNT	M	28		25-30	Liver disease	N	N	4	N		4	Good recovery	DSS	DSS	Y
003-12-1-001	69DX	003	12-1-001	NTT	F	32		23-25	N	N	Y	5	Y	2	5	Good recovery	DSS	DSS	N
003-12-1-002	69DX	003	12-1-002	NVX	M	42		25-30	N	N	Y	6	Y	1	5	Good recovery	DSS	DSS	N
003-12-1-003	69DX	003	12-1-003	TTNH	F	23		25-30	N	N	Y	6	Y	1	2	Good recovery	DSS	DSS	Y
003-12-1-004	69DX	003	12-1-004	TTTT	F	31		18-23	N	N	Y	5	Y	1	5	Good recovery	DSS	DSS	Y
003-12-1-005	69DX	003	12-1-005	NTN	F	44		23-25	Hypertension - Diabetes	N	N	5	Y	61	61	Good recovery	DSS - Hepatic - Renal impairment	DSS - Hepatic - Renal impairment - Hemorrhage	Y
003-12-1-006	69DX	003	12-1-006	LBT	F	22		18-23	N	N	N	5	Y	4	8	Good recovery	DSS	DSS	Y
003-12-1-007	69DX	003	12-1-007	ĐTNG	F	40		> 30	Liver disease	N	N	4	Y	4	9	Good recovery	DSS	DSS	N
003-12-1-008	69DX	003	12-1-008	VBM	M	28		18-23	N	N	Y	4	Y	9	13	Good recovery	DSS	DSS	N
003-12-1-009	69DX	003	12-1-009	NVHT	M	21		23-25	N	N	Y	7	Y	1	6	Good recovery	Hepatic impairment	Hepatic impairment	N
003-12-1-010	69DX	003	12-1-010	DNPP	M	25		25-30	Liver disease	N	Y	4	Y	21	27	Good recovery	DSS - Hepatic impairment	DSS - Hepatic - Renal impairment - Hemorrhage	Y
003-12-1-011	69DX	003	12-1-011	TTKP	F	38		> 30	COPD - Liver disease	Y	N	4	Y	3	8	Good recovery	DSS	DSS - Hepatic impairment	Y
003-12-1-012	69DX	003	12-1-012	NVN	M	32		23-25	N	N	N	6	Y	2	8	Good recovery	DSS	DSS	Y
003-12-1-013	69DX	003	12-1-013	TLV	M	30		25-30	Liver disease	N	N	4	Y	1	7	Good recovery	DSS	DSS	Y
003-12-1-014	69DX	003	12-1-014	VTD	F	48		23-25	N	N	N	6	Y	4	6	Good recovery	Neurological impairment	Neurological impairment	Y
003-12-1-015	69DX	003	12-1-015		F	44		25-30	Diabetes - Liver disease	N	Y	4	Y	11	16	Good recovery	DSS	DSS - Hemorrhage	N

## Sheet: DSS
SUBJID	SEX	Age	BMI group	Day at DSS	Hct at DSS	Recurrent shock	Number of recurrent shock	Use colloids	Use albumin	Total colloids	Total fluid	Total hour for fluid	Acute respiratory distress	Use HFNC	Use NIV	Use mechanical ventilation	Positive NS1 or IgM Dengue
06-0-002	F	18	23-25	6	45	Y	1	Y	N	10	111	30	N				Y
06-0-006	F	19	18-23	4	51	Y	1	Y	N	10	130	28	N				N
06-0-007	M	20	18-23	5	46.8	Y	1	Y	N	25	153.4	32.5	N				Y
06-0-008	M	21	23-25	4	58.5	N		Y	N	15	137.1	29.5	N				Y
06-0-009	M	32	> 30	6	55	Y	1	Y	N	10	127.8	34.5	N				Y
06-0-011	M	21	18-23	4		Y	1	Y	N	21.2	147.7	39	Y	N	N	N	N
06-0-013	F	23	23-25	5	45	N		N	N		86	24	N				N
06-0-015	F	37	25-30	5	52	N		Y	N	15	91	24	Y	N	N	N	Y
06-0-018	F	22	18-23	7	45	N		Y	N	15	121	28	N				N
06-0-019	M	29	25-30	5	60	Y	1	Y	N	10	141.5	31	N				Y
06-0-020	M	17	25-30	3	66.3	Y	1	Y	N	15	151.5	40	N				N
06-0-021	F	22	25-30	5	48.1	Y	1	Y	N	20.9	180.5	35	N				N
06-0-022	F	32	18-23	6	46	Y	2	Y	N	20	119.5	25	N				Y
06-0-023	M	33	> 30	4	57	Y	1	Y	N	10	129	34	N				N
06-0-026	M	34	18-23	3	50.2	N		Y	N	15	101	26	N				Y
06-0-027	F	19	23-25	5	50	Y	1	Y	N	10	121	30	N				N
06-0-029	F	22	25-30	5	45.8	Y	1	Y	N	25	169.5	36	N				N
06-0-030	F	21	18-23	4	53	Y	2	Y	N	20	183	43	N				Y
06-0-031	M	25	18-23	6	64	N		Y	N	15	86	24	N				N
06-0-032	F	30	> 30	4	49	N		Y	N	15	121	27	N				N
06-0-033	F	23	18-23	5	49.4	N		N	N		106.2	29	N				Y
06-0-034	F	23	18-23	3		N		Y	N	20	131	28	N				Y
06-0-038	F	37	25-30	4	46	Y	2	Y	Y	59	178.5	31	N				N
06-0-039	F	39	> 30	7	48	Y	1	Y	N	30	179.25	34	Y	N	N	N	Y
06-0-043	F	40	25-30	3	54	Y	2	Y	N	25	171.5	38	Y	N	N	N	Y
06-0-044	F	22	25-30	6	52	N		Y	N	15	102.5	25	N				Y
06-0-046	F	30	18-23	3	54	N		Y	N	15	101	25	N				N
06-1-002	F	21	18-23	5	46.9	Y	2	Y	Y	68.75	205.25	36	Y	N	N	N	Y
06-1-003	F	76	18-23	4	52	Y	3	Y	Y	35	189.9	36.5	Y	N	N	N	Y
06-1-004	F	21	> 30	5	44	Y	2	Y	Y	22.1	146	33	N				N
06-1-005	F	21	> 30	4	44	Y	1	Y	N	20	124	34	N				Y
06-1-006	F	35	< 18	5	49.8	Y	4	Y	Y	117	303	56.5	Y	N	N	N	N
06-1-009	F	32	25-30	4	53	Y	1	Y	N	10	156	40	N				N
06-1-010	M	27	> 30	6	64	Y	1	Y	N	15	98	24	N				N
06-1-011	M	30	> 30	3	55	Y	2	Y	Y	30	184	38	Y	N	Y	N	Y
06-1-012	M	17	25-30	4	53.6	Y	2	Y	Y	57	198	31	Y	N	Y	N	N
06-1-014	M	22	25-30	6	51	Y	2	Y	N	25	171.5	40	N				N
06-1-015	M	50	18-23	4	59.5	Y	2	Y	Y	40.7	157.2	27	Y	N	N	Y	Y
06-1-016	M	23	23-25	4	51	Y	2	Y	N	26	137.5	36	N				N
06-1-017	F	20	< 18	4	48	Y	1	Y	Y	34.4	152.3	33	Y	N	N	N	Y
06-1-018	F	42	18-23	6	49	Y	1	Y	N	10	127	28	N				Y
06-1-019	F	45	18-23	4	51.4	Y	3	Y	Y	78	179.8	48	Y	N	N	N	N
06-1-020	F	18	18-23	6	48	Y	2	Y	N	20	134.5	36	N				N
06-1-021	F	35	18-23	4		Y	2	Y	Y	46	181.5	35.5	Y	N	N	N	Y
06-1-022	F	35	25-30	4		N		N	N		83	24	N				Y
06-1-025	M	16	25-30	5	53	Y	2	Y	Y	35	188	29	Y	N	N	N	N
06-1-026	M	26	23-25	5	52	N		Y	N	20	96	30	N				Y
06-1-027	F	25	23-25	6	51	Y	3	Y	Y	110.3	202.1	34.5	Y	N	N	N	N
06-1-028	F	42	23-25	4	39.3	Y	1	Y	Y	10	170	39.5	Y	N	N	Y	Y
07-0-004	M	40	25-30	4	55	N		N	N		86	24	Y	N	N	N	Y
07-0-005	M	32	18-23	5	60	N		Y	N	15	140.3	43	N				Y
07-0-006	F	38	18-23	4	48.9	N		N	N		96	25	N				Y
07-0-021	M	19	18-23	6	53	N		N	N		86	24	N				N
07-1-001	F	42	> 30	5	44.3	N		N	N		76.7	21	Y	N	N	N	Y
07-1-002	F	43	23-25	4		Y	1	Y	N	25	165	37	Y	N	Y	N	Y
07-1-004	F	39	23-25	4	33	N		N	N		119.75	27	Y	N	N	N	Y
07-1-005	M	17	23-25	4	57	Y	1	Y	N	25	149	32	Y	N	Y	N	Y
07-1-006	M	31	25-30	5	55	Y	2	Y	N	20	181.5	42	N				Y
07-1-007	M	55	25-30	5	49.7	N		N	N		92.1	27	Y	Y	Y	N	Y
07-1-008	F	31	18-23	3		N		N	N		71.5	27	Y	N	N	N	Y
07-1-009	M	19	< 18	4	50.2	Y	2	Y	Y	35	212.5	55	N				Y
07-1-010	F	36	25-30	4	60	Y	1	Y	Y	51.4	167.1	28	Y	N	Y	Y	N
07-1-012	M	19	18-23	6	62	Y	2	Y	Y	50	180	32	Y	N	N	N	N
07-1-013	M	36	> 30	4	60	Y	2	Y	Y	20	173.5	35	Y	N	N	N	Y
07-1-015	F	68	18-23	5	54.2	Y	1	Y	N	13.8	179.7	35	Y	N	N	N	N
07-1-016	F	54	25-30	3	48.7	Y	1	Y	Y	20	141	25	Y	N	N	N	Y
07-1-018	F	22	18-23	4	48.5	Y	2	Y	Y	56	187.5	32	Y	N	N	N	Y
07-1-020	M	23	25-30	4	74	Y	2	Y	Y	90	208.5	25.5	Y	N	N	Y	Y
07-1-022	F	24	25-30	5	51.8	Y	2	Y	N	40.9	220.2	48.5	Y	N	N	N	N
07-1-023	M	19	> 30	4	52	Y	2	Y	Y	35	192	35	Y	N	N	N	N
07-1-024	F	21	18-23	5	48	Y	1	Y	Y	41	159	30	Y	N	Y	N	Y
07-1-026	M	19	25-30	4	54	Y	2	Y	Y	35	164	48	Y	N	N	N	N
07-1-027	M	26	25-30	4	49	Y	3	Y	Y	70	212	41.5	Y	N	N	Y	N
07-1-029	M	21	23-25	5	56	Y	1	Y	Y	41	182	30	Y	N	N	N	Y
08-0-001	M	35	18-23	7	60	N		N	N		86	24	Y	N	N	N	N
08-0-002	M	30	25-30	7	56	N		N	N		86	24	N				Y
08-0-003	F	28	> 30	5	49	N		N	N		86	24	N				Y
08-0-004	M	19	25-30	4	53	N		N	N		86	24	N				N
08-0-005	M	44	18-23	6	51	N		N	N		86	24	N				N
08-0-006	F	22	< 18	5	56	N		Y	N	15	121	27	N				Y
08-0-007	M	25	23-25	4	56	N		N	N		86	24	N				N
08-0-008	F	24	18-23	6	52	N		N	N		86	24	N				Y
08-0-009	F	26	23-25	5	49	N		N	N		86	24	N				Y
08-0-010	M	21	23-25	5	56.3	N		N	N		89	26	N				Y
08-0-011	F	18	25-30	5	53.1	Y	1	Y	N	20	158.5	31	N				N
08-0-012	F	31	18-23	5	45	N		N	N		87.9	26	N				N
08-0-014	F	19	18-23	4	50.59	N		N	N		91	25	N				Y
08-0-015	F	33	25-30	6	45	Y	1	Y	N	30	158	31	N				N
08-0-016	M	17	25-30	6	49	Y	1	Y	N	20	112	25	N				N
08-0-017	F	17	18-23	4		N		Y	N	15	111.8	26	N				Y
08-0-018	M	26	18-23	6	60	N		N	N		86	24	N				N
08-0-020	F	18	18-23	5	40	N		N	N		86	24	N				Y
08-0-021	F	32	< 18	5	45	N		N	N		86	24	N				Y
08-0-022	F	31	18-23	5	49	N		N	N		86	24	N				Y
08-0-023	F	25	25-30	6	49	N		Y	N	17.5	118.4	25	N				N
08-0-024	F	26	18-23	5	50.9	N		Y	N	15	98	23	N				N
08-0-026	M	34	18-23	5	52	N		N	N		89	26	N				Y
08-0-028	M	32	18-23	6	58	N		N	N		86	24	N				N
08-0-029	F	26	18-23	6	43	N		N	N		84.5	23.5	N				Y
08-0-030	M	46	18-23	6	58	N		N	N		88.25	23.75	N				Y
08-0-031	F	25	18-23	5	48	N		N	N		86	24	N				Y
08-0-032	F	30	23-25	5	44	N		Y	N	15	102	25	N				N
08-0-033	F	19	18-23	6	49.1	N		N	N		86	24	N				N
08-0-034	M	19	25-30	5	57.4	N		N	N		97.3	25	N				N
08-0-036	M	18	18-23	5	55	N		N	N		86	24	N				N
08-0-037	M	25	25-30	5	58.3	N		N	N		83	25	N				N
08-0-038	F	20	< 18	5	48	N		N	N		93.25	24	N				Y
08-0-039	F	34	18-23	5	50	N		N	N		86	24	N				N
08-0-040	M	20	23-25	6	45	N		N	N		102.8	25	N				N
08-0-041	F	31	18-23	5	52	N		N	N		86	24	N				Y
08-0-042	M	41	25-30	3	60	N		N	N		86	24	N				N
08-0-044	F	41	23-25	5	39.9	Y	1	Y	N	10	159.9	51	N				Y
08-0-045	F	16	> 30	4	52	N		N	N		86	24	N				Y
08-0-046	M	23	< 18	6	58	Y	2	Y	N	20	168	35	N				Y
08-0-047	F	51	25-30	4	56	Y	2	Y	N	25	186	37	N				Y
08-0-049	F	19	18-23	5	42	N		N	N		86	24	N				N
08-0-050	M	21	18-23	5	58	N		N	N		86	24	N				N
08-0-051	M	16	18-23	5	55	Y	1	Y	N	22.5	165	34.5	Y	N	N	N	Y
08-0-052	M	16	18-23	5	55	N		N	N		86	24	N				Y
08-0-054	M	19	18-23	6	41.5	N		N	N		89	26	N				N
08-0-055	M	27	18-23	3	51	N		N	N		86	24	N				Y
08-0-056	F	29	18-23	5	56	N		N	N		86	24	N				N
08-0-057	M	18	< 18	5	56	N		N	N		86	24	N				N
08-0-060	M	39	18-23	5	56	N		N	N		86	24	N				Y
08-0-061	F	33	< 18	6	32.3	N		N	N		96.9	25	N				N
08-0-062	M	23	> 30	7	57.6	N		N	N		96.7	25	N				N
08-0-063	F	20	18-23	6	50	Y	2	Y	N	20	166.5	47	N				N
08-0-064	M	18	25-30	4	56	Y	1	Y	N	10	147.5	41	N				Y
08-0-065	M	26	25-30	5	55	Y	1	Y	N	15	142	32	N				N
08-0-066	F	33	25-30	5	52	N		N	N		86	24	N				Y
08-0-067	M	42	25-30	6	62	N		N	N		86	24	N				Y
08-0-068	M	18	18-23	7	49	N		N	N		100.25	34	N				Y
08-0-069	F	18	23-25	6		Y	1	Y	N	15	127.4	26	Y	N	N	N	Y
08-0-071	F	21	18-23	4	40	Y	2	N	N		158.5	47	Y	N	N	N	Y
08-0-072	F	28	18-23	5	50	N		N	N		86	24	N				Y
08-0-073	M	17	25-30	6	60	N		N	N		86	24	N				Y
08-0-074	F	59	25-30	2	36.6	N		N	N		89	25	N				N
08-0-075	F	24	18-23	4	52	N		N	N		86	24	N				Y
08-0-076	M	19	18-23	6	57	N		N	N		86	24	N				Y
08-0-077	F	27	25-30	5	46	N		Y	N	15	86	24	N				N
08-0-078	M	26	18-23	6	52	N		N	N		83	23	N				N
08-0-080	F	34	23-25	7	50	Y	1	Y	N	16.8	159	44	N				Y
08-0-081	F	32	18-23	5	46.3	N		Y	N	15	100	31	N				Y
08-0-083	F	18	18-23	6	53	N		Y	N	15	111	26	N				N
08-0-084	F	28	18-23	6	40.3	N		Y	N	15.27	126.45	27	N				N
08-0-085	M	37	23-25	4	49.6	N		N	N		96	25	N				Y
08-0-086	M	43	25-30	6	50	N		N	N		86	24	N				Y
08-0-087	F	41	23-25	5	58.6	N		N	N		86	24	N				Y
08-0-088	F	38	18-23	5	51.5	N		N	N		86	24	N				Y
08-0-090	M	16	18-23	5	63	N		Y	N	15	86	24	N				N
08-0-091	F	22	18-23	5	50	N		N	N		86	24	N				N
08-0-092	M	23	18-23	5	51	N		N	N		96.75	24.53	Y	N	N	N	Y
08-0-093	M	19	18-23	5	56	N		N	N		86	24	N				Y
08-0-094	M	21	25-30	5	57	N		N	N		85.5	24	N				N
08-0-095	M	25	18-23	7	55	N		N	N		86	24	N				Y
08-0-096	F	17	18-23	4	43	Y	1	Y	N	10	136	38	N				Y
08-0-097	M	34	18-23	5	53	N		N	N		86	24	N				N
08-0-098	M	18	18-23	4	50	N		N	N		136.56	47.25	N				N
08-0-099	F	19	< 18	4	42	N		N	N		86	24	N				N
08-0-100	F	25	18-23	5	40	Y	1	N	N		118.5	36	N				N
08-0-102	F	34	< 18	5	45	N		N	N		72	22	N				Y
08-0-103	F	22	> 30	4	50	N		N	N		86	24	N				N
08-0-104	F	35	23-25	6	50	N		N	N		86	24	N				N
08-0-105	F	22	18-23	5	50.8	Y	1	Y	N	19.6	179.7	36	Y	N	N	N	Y
08-0-106	M	17	18-23	6	68	N		N	N		86	24	N				N
08-0-107	F	27	> 30	5		N		N	N		86	24	Y	N	N	N	Y
08-0-109	M	22	18-23	5	51	N		N	N		86	24	N				N
08-0-110	M	17	18-23	6	50	N		N	N		86	24	N				Y
08-0-111	F	44	25-30	6	50	N		N	N		86	24	N				Y
08-0-112	M	47	18-23	5	53	N		N	N		86	24	N				N
08-0-113	M	18	25-30	5	51	N		N	N		86	24	N				N
08-0-114	M	17	18-23	5	62	Y	2	Y	Y	36	184.75	33.25	Y	N	N	N	Y
08-0-115	F	21	18-23	5	48	N		N	N		86	24	N				N
08-0-116	M	27	23-25	6	56	N		N	N		86	24	N				N
08-0-117	F	35	> 30	5	50	N		N	N		110	24	N				N
08-0-118	F	19	18-23	7	48	N		N	N		86	24	N				N
08-0-120	F	29	23-25	5	42	N		Y	N	10	117	26.67	N				N
08-0-121	F	36	18-23	5	51	N		N	N		86	24	Y	N	N	N	N
08-0-122	M	32	25-30	4	60	N		N	N		83	22	N				Y
08-0-123	F	21	18-23	6	47	N		N	N		86	24	N				N
08-0-124	M	40	25-30	4	44	N		N	N		78.5	21.5	N				Y
08-0-125	M	17	18-23	5	58.2	Y	2	Y	N	35	171	36	Y	N	N	N	N
08-0-126	F	22	< 18	6	54.3	Y	2	Y	Y	35	180	24	N				Y
08-0-127	M	48	25-30	5	52	Y	1	Y	N	10	157.25	41.5	N				Y
08-0-128	M	25	25-30	5	55	N		N	N		86	24	N				N
08-0-129	F	21	18-23	6	47	N		Y	N	10	116	27	N				Y
08-0-130	F	16	18-23	6	45	N		N	N		83.52	24	N				Y
08-0-132	M	19	25-30	5	54	N		N	N		86	24	N				Y
08-0-133	M	23	< 18	4	54.4	N		N	N		92	26	N				N
08-0-134	M	28	18-23	6	50	N		N	N		86	24	N				N
08-0-135	M	31	25-30	6	55	N		N	N		86	24	N				N
08-0-136	F	22	23-25	5	29	N		N	N		71.8	22.5	N				Y
08-0-137	M	23	25-30	6	56	N		N	N		86	24	N				Y
08-0-138	F	28	18-23	4		N		N	N		87	24	N				Y
08-0-140	M	49	25-30	6	55	N		N	N		86	24	N				Y
08-0-141	M	20	23-25	6	51	Y	1	Y	N	26	158.61	31.5	N				N
08-0-142	M	24	> 30	6	54	N		N	N		86	24	N				N
08-0-145	M	32	25-30	5	50	N		N	N		86	24	N				Y
08-0-146	F	19	18-23	5	55	N		N	N		86	24	N				N
08-0-147	M	41	> 30	4	59	N		N	N		86	24	N				N
08-0-149	F	30	23-25	4	49	N		N	N		86	24	N				Y
08-0-150	F	22	25-30	5	46	N		N	N		86	24	N				Y
08-0-152	F	29	18-23	5	48	N		N	N		86	24	N				N
08-0-153	M	19	18-23	5	55	N		N	N		76.9	24	N				Y
08-0-154	F	52	18-23	4	55	N		N	N		86	24	N				N
08-0-155	M	28	23-25	6	53	N		N	N		86	24	N				N
08-0-156	F	16	18-23	6	56	N		N	N		86	24	N				Y
08-0-157	F	20	18-23	5	54	N		N	N		86	24	N				Y
08-0-158	M	33	25-30	4	51.1	N		N	N		92.4	24.5	N				N
08-0-159	M	17	25-30	6	50	N		N	N		86	24	N				Y
08-0-160	M	30	23-25	6	56	N		N	N		86	24	N				N
08-0-161	M	31	25-30	6	56	N		N	N		86	24	N				N
08-0-162	M	19	23-25	5	52	Y	1	Y	N	23.4	139.9	25	N				Y
08-0-163	M	23	18-23	6	53	N		N	N		86	24	N				N
08-0-164	F	17	< 18	5	48.1	N		Y	N	19.1	113.6	27	N				Y
08-0-165	F	34	> 30	5		Y	2	Y	N	25	155	35.5	N				Y
08-0-167	F	27	25-30	5	50	N		N	N		86	24	N				N
08-0-168	F	18	18-23	5	44	N		N	N		86	24	N				Y
08-0-169	F	28	23-25	5	41	N		N	N		86	24	N				N
08-0-170	M	22	25-30	5	55	N		N	N		86	24	N				N
08-0-171	M	19	< 18	5	52	N		N	N		86	24	N				Y
08-0-172	M	22	23-25	6	53	N		N	N		86	24	N				N
08-0-173	M	23	18-23	6	58	N		N	N		86	24	N				N
08-0-174	M	24	23-25	6	52	N		N	N		86	24	N				Y
08-0-176	M	19	18-23	5	52.2	N		Y	N	9.6	105.9	27	N				N
08-0-177	F	28	23-25	4	51	N		N	N		86	24	N				Y
08-0-178	M	26	> 30	5	50	N		N	N		86	24	N				Y
08-0-180	M	31	18-23	6	63	N		N	N		86	24	Y	N	N	N	N
08-0-181	M	30	25-30	6	57	N		N	N		86	24	N				N
08-0-185	F	22	18-23	5	42	Y	1	Y	N	10	118	25	Y	N	N	N	Y
08-0-186	M	31	23-25	3	48.2	N		N	N		88.8	24	N				Y
08-0-187	M	20	18-23	5	53	N		N	N		86	24	N				N
08-0-189	M	19	< 18	6	59	N		N	N		86	24	N				N
08-0-190	M	29	18-23	6	57	N		N	N		86	24	Y	N	N	N	Y
08-0-191	M	27	25-30	6	55	N		N	N		86	24	Y	N	N	N	Y
08-0-192	M	17	25-30	5	55	N		N	N		86	24	N				N
08-0-193	F	18	23-25	6	47	N		N	N		86	24	N				Y
08-0-194	M	20	18-23	6	58	N		N	N		86	24	N				N
08-0-195	M	34	25-30	5	55	N		N	N		86	24	N				N
08-0-196	M	18	< 18	5	50	N		N	N		86	24	N				N
08-0-197	M	16	> 30	4	51	N		N	N		86	24	N				N
08-0-198	M	25	25-30	5	47.4	N		Y	N	15	114	26	N				N
08-0-200	F	18	25-30	6	51	N		N	N		86	24	N				Y
08-0-201	M	24	25-30	3	63	Y	2	Y	N	20	158	36	Y	N	N	N	N
08-0-202	M	44	25-30	5	52	N		N	N		86	24	N				N
08-0-203	M	34	23-25	6	55	N		N	N		86	24	N				Y
08-0-204	M	21	18-23	5	49.6	N		N	N		96	25	N				N
08-0-205	M	22	> 30	5	52	N		N	N		86	24	N				Y
08-0-206	F	20	18-23	5	45.3	Y	2	Y	Y	32.7	163.6	35	N				N
08-1-001	F	49	18-23	5	47	N		Y	N	15	116	27	N				N
08-1-002	F	34	> 30	5		Y	2	Y	Y	35	147	29	Y	Y	N	N	Y
08-1-003	M	32	23-25	3	52	Y	1	Y	N	15	169	46	N				Y
08-1-004	M	20	23-25	3	64	Y	1	Y	Y	25	144.7	23	Y	Y	N	N	Y
08-1-005	F	37	25-30	4	56	Y	2	Y	Y	20	159.7	32.5	Y	N	N	N	Y
08-1-006	F	42	23-25	4	48	Y	2	Y	N	20	171	35	N				Y
08-1-007	F	39	23-25	4	54	Y	1	Y	Y	20	180	36.67	N				N
08-1-008	M	18	> 30	4	48.3	Y	2	Y	Y	30	150	29	N				N
08-1-009	M	27	25-30	5		Y	2	Y	Y	50	196	32	Y	Y	N	N	Y
08-1-010	F	22	18-23	5	40	N		N	N		83	23	N				Y
08-1-011	M	17	23-25	5	55	Y	1	Y	N	10	106.5	27	Y	N	N	N	N
08-1-013	M	30	23-25	5	55	Y	3	Y	Y	45	203.5	42	Y	N	N	N	N
08-1-014	F	22	18-23	5	43.5	Y	2	Y	Y	45	172	42	Y	Y	N	N	N
08-1-015	F	43	18-23	5	43	N		Y	Y	30	108	27.5	Y	N	N	Y	N
08-1-016	F	40	25-30	5	47	Y	1	Y	N	40	156.5	30.5	Y	N	N	N	Y
08-1-017	M	24	18-23	5	51	Y	1	Y	N	32	141.9	39.5	Y	N	N	N	Y
08-1-019	F	43	25-30	4	57	N		Y	N	40	76.9	29	Y	N	N	Y	Y
08-1-020	F	28	25-30	6	49	Y	1	Y	Y	65	189	36.5	Y	Y	N	N	N
08-1-021	F	33	18-23	6	53	N		N	N		103	25	N				Y
08-1-022	F	34	25-30	3	46	Y	3	Y	Y	79	252	54	Y	N	N	N	Y
08-1-024	M	50	23-25	4	51	N		N	N		93.1	28	Y	Y	N	N	Y
08-1-027	F	24	> 30	5		Y	2	Y	Y	32	148	31	Y	Y	N	N	Y
08-1-029	M	28	18-23	4	44.8	Y	2	Y	N	28.9	148.7	38	Y	N	N	N	N
08-1-030	F	17	25-30	5	53	Y	4	Y	Y	51	226	48	Y	Y	N	N	N
08-1-032	F	36	18-23	4	57	Y	1	Y	N	45.7	136.4	24	Y	Y	N	N	Y
08-1-033	M	36	23-25	3	51.5	Y	1	Y	N	30.5	150.8	31	Y	Y	N	N	Y
08-1-034	F	31	23-25	6	51	Y	4	Y	Y	152	274	39.5	Y	Y	N	Y	Y
08-1-035	F	43	18-23	4	45	Y	1	Y	N	10	135	45	N				Y
08-1-037	F	33	25-30	4	46.8	Y	2	Y	Y	20	177.3	53	N				N
08-1-038	F	35	18-23	5	52	Y	2	Y	Y	26	167	41	N				N
08-1-039	F	26	23-25	4	51.7	Y	1	Y	Y	40	140.5	22	Y	Y	Y	N	N
08-1-042	M	22	23-25	6	55	Y	2	Y	Y	35	205	27	N				Y
08-1-043	M	27	23-25	5	49	Y	3	Y	Y	57	220	46	N				Y
08-1-044	F	19	18-23	4	51.3	Y	2	Y	Y	40.3	162.3	26	Y	N	N	N	Y
08-1-045	M	29	18-23	5	53	Y	3	Y	Y	46	212	43	Y	N	N	Y	Y
08-1-046	F	18	< 18	5	58	Y	1	Y	Y	22	215.2	24	Y	Y	N	N	N
08-1-047	F	16	23-25	4	50.7	Y	2	Y	Y	41	164	36	Y	Y	Y	N	Y
08-1-048	M	24	> 30	5	53.3	Y	1	Y	N	39.7	80.2	40	N				Y
09-0-001	M	23	18-23	6	55	N		N	N		86	24	N				Y
09-0-002	F	34	18-23	5	45	N		N	N		86	24	N				Y
09-0-003	F	26	23-25	6	49	N		N	N		86	24	Y	N	N	N	N
09-0-004	F	31	18-23	5	47.8	N		Y	N	22.5	102.5	24.75	N				Y
09-0-005	M	23	23-25	6	56.7	N		Y	N	10	86	25	N				Y
09-0-006	M	41	25-30	6	52	N		N	N		86	24	N				Y
09-0-008	M	18	25-30	5	53	Y	1	Y	N	10	179.5	40	Y	N	N	N	N
09-0-009	F	44	18-23	5		N		Y	N	36.9	99.65	25.5	N				N
09-0-010	F	29	18-23	3	50	N		Y	N	15	136	30.5	N				N
09-0-011	F	42	23-25	5	56.3	N		N	N		86	24	N				N
09-0-012	F	18	18-23	6	55	N		Y	N	15	101	25	N				N
09-0-013	F	16	23-25	6	48	N		N	N		126	24	N				Y
09-0-014	M	17	< 18	4	55	N		N	N		86	24	N				N
09-0-015	F	18	18-23	4	50.4	Y	1	Y	Y	25	162.8	28.5	N				N
09-0-016	M	27	> 30	5	58	N		N	N		86	24	N				Y
09-0-017	M	28	25-30	4	58	N		N	N		86	24	N				N
09-0-018	F	31	18-23	5	45.8	Y	1	Y	N	29.2	181.3	44	N				Y
09-0-019	M	48	25-30	5	54	N		Y	N	15	111	26	Y	N	N	N	Y
09-0-020	M	37	> 30	5	53	N		N	N		86	24	N				Y
09-0-021	F	16	18-23	4	48	Y	2	Y	Y	77.5	239.25	45.8	Y	N	N	N	Y
09-0-022	M	26	18-23	4	53.9	N		N	N		89	25	N				N
09-0-023	M	16	< 18	6	47	N		N	N		86	24	N				Y
09-0-024	M	19	23-25	5	62	Y	1	Y	N	10	139.75	38.5	N				N
09-0-025	F	19	18-23	5	44	N		N	N		86	24	N				Y
09-0-026	M	25	25-30	5	53	N		N	N		86	24	N				Y
09-0-027	M	40	25-30	5	54	N		N	N		86	24	N				Y
09-0-028	F	39	18-23	4	60	N		N	N		86	24	N				N
09-0-029	M	29	18-23	5	57.7	N		N	N		86	24	N				Y
09-0-030	M	18	18-23	5	55	N		N	N		86	24	N				Y
09-0-031	M	20	< 18	5	60	N		N	N		86	24	N				N
09-0-032	F	38	25-30	4	48	N		N	N		86	24	N				N
09-0-033	F	23	< 18	6	44	N		N	N		86	24	N				N
09-0-035	M	16	18-23	5	56	Y	2	Y	Y	34.4	158.45	33.5	Y	N	N	N	N
09-0-036	F	29	25-30	5	48	Y	1	Y	N	10	142.75	37.5	N				N
09-0-038	F	33	23-25	5	42	N		N	N		86	24	N				Y
09-0-039	F	26	18-23	6	48	N		N	N		86	24	N				N
09-0-040	F	52	18-23	4	45.6	Y	1	Y	Y	35	142.5	38	N				Y
09-0-041	M	18	18-23	6	55	N		N	N		86	24	N				Y
09-0-042	F	35	18-23	5	49.5	Y	1	Y	N	10	123.6	31	Y	N	N	N	N
09-0-043	F	17	18-23	5	49.9	Y	2	Y	Y	35.4	195	45.5	N				N
09-0-044	F	33	23-25	6		N		N	N		86	24	N				N
09-0-046	F	43	18-23	4	56	Y	2	Y	Y	35	202.2	40.5	N		N	N	Y
09-0-048	F	43	25-30	4	39	N		N	N		86	24	N				Y
09-0-049	M	18	> 30	5	62	Y	1	Y	N	10	118.5	28.5	N				Y
09-0-050	M	17	< 18	5	55	N		N	N		86	24	N				Y
09-0-051	F	31	18-23	4	49	N		N	N		86	24	N				N
09-0-052	F	19	18-23	5	44	N		N	N		86	24	N				Y
09-0-053	M	38	23-25	5	48	N		N	N		86	24	N				Y
09-0-054	M	22	18-23	5	58	Y	1	Y	N	10	127	24	Y	N	N	N	N
09-0-056	M	29	23-25	6	57	N		N	N		86	24	N				Y
09-0-057	M	42	23-25	5	56	N		N	N		86	24	N				N
09-0-058	M	29	18-23	5	58	N		N	N		86	24	N				N
09-0-059	F	23	18-23	5	48	N		N	N		86	24	N				Y
09-0-060	F	32	18-23	4	52	N		N	N		86	24	N				N
09-0-061	F	16	23-25	5	51	N		N	N		86	24	N				Y
09-0-062	F	41	23-25	5	49	N		N	N		86	24	N				Y
09-0-064	F	32	23-25	5	52.7	Y	1	Y	N	25	181.1	44	N				N
09-0-065	M	29	25-30	4	54	N		N	N		86	24	N				N
09-0-066	M	26	25-30	5	56	Y	1	Y	N	10	134.5	32	Y	N	N	N	Y
09-0-067	M	49	25-30	6	52	N		N	N		86	24	N				Y
09-0-068	F	25	18-23	7	41.7	N		Y	N	20	81.5	21	N				N
09-0-070	F	57	25-30	4	46.5	N		N	N		89.1	26	N				Y
09-0-071	M	29	25-30	4	55	N		N	N		86	24	N				Y
09-0-072	F	17	18-23	5	45	Y	1	Y	N	10	142.25	35.5	N				Y
09-0-073	F	48	23-25	4	49	N		N	N		86	24	N				N
09-0-074	M	21	25-30	6	45	Y	2	Y	N	20	160.5	40	Y	N	N	N	Y
09-0-075	F	34	18-23	5	45.4	N		N	N		86	24	N				Y
09-0-077	M	49	18-23	6	50	N		N	N		86	24	N				N
09-0-078	M	18	25-30	5	57.9	Y	2	Y	Y	35	155	31	Y	N	N	N	N
09-0-079	F	39	18-23	4	50	N		N	N		86	24	N				Y
09-0-080	M	29	> 30	6	57	N		N	N		80	23	N				N
09-0-082	M	22	23-25	5	53	Y	1	Y	N	10	111	28	N				N
09-0-083	F	34	18-23	5	45	N		N	N		96.5	24	N				Y
09-0-084	F	41	23-25	5	50	N		N	N		86	24	N				Y
09-0-085	F	19	< 18	5	54	N		N	N		86	24	N				N
09-0-088	M	22	25-30	6	62	N		N	N		86	24	N				Y
09-0-089	F	16	18-23	6		N		Y	N	14.4	89.8	26	N				N
09-0-090	F	27	18-23	6	47	N		N	N		85.4	24	N				Y
09-0-091	M	31	23-25	5	59	N		N	N		86	24	N				Y
09-0-092	M	19	18-23	5	55	N		N	N		86	24	N				N
09-0-093	F	27	18-23	5	47	N		N	N		86	24	N				N
09-0-094	F	19	25-30	7	55	N		N	N		86	24	N				Y
09-0-095	M	19	25-30	5	63	N		N	N		86	24	N				Y
09-0-096	M	37	25-30	6	55	N		N	N		86	24	N				N
09-0-097	F	24	25-30	4	50	N		N	N		86	24	N				N
09-0-098	F	17	< 18	5	49	N		N	N		86	24	N				Y
09-0-099	F	39	23-25	4	48	N		N	N		86	24	N				N
09-0-101	F	31	18-23	5	48.2	N		N	N		86	24	N				N
09-0-102	F	17	18-23	5	50	N		N	N		86	24	N				Y
09-0-104	M	28	18-23	4	55	N		N	N		86	24	N				N
09-0-105	M	19	23-25	5	55	Y	1	Y	N	10	151	43	Y	N	N	N	N
09-0-106	M	37	18-23	4	50	N		N	N		89	25	N				N
09-0-108	F	17	18-23	6	46	N		N	N		86	24	N				Y
09-0-109	F	25	25-30	4	50	Y	1	Y	N	10	137.5	34	N				N
09-0-110	F	27	18-23	5	57	N		Y	Y	15	117	27	Y	N	N	N	N
09-0-112	M	22	18-23	5	58	N		N	N		86	24	N				N
09-0-113	F	18	25-30	5	48	N		N	N		84.5	24	N				N
09-0-114	M	29	25-30	5	70	N		N	N		86	24	N				N
09-0-115	F	19	18-23	5	53	N		N	N		86	24	N				N
09-0-117	F	23	18-23	6	49	N		N	N		86	24	N				N
09-0-118	F	24	25-30	6	43	N		N	N		86	24	N				Y
09-0-119	M	36	23-25	7	56	N		N	N		86	24	Y	N	N	N	Y
09-0-121	M	25	23-25	5	51	N		N	N		86	24	N				Y
09-0-122	F	66	23-25	5	40	N		N	N		86	24	N				N
09-0-123	F	21	23-25	4	55	Y	1	Y	N	15.3	172.28	41.5	N				N
09-0-125	M	18	< 18	4	58	N		N	N		86	24	N				N
09-0-126	M	37	18-23	5	55	N		N	N		86	24	N				N
09-0-128	M	36	18-23	5	52	N		N	N		86	24	N				N
09-0-131	F	38	23-25	5	44	N		N	N		90.9	24	N				N
09-0-132	M	18	25-30	5	53	N		N	N		86	24	N				N
09-0-134	M	27	18-23	6	56	N		N	N		86	24	N				N
09-0-135	F	27	25-30	5	47	N		N	N		86	24	N				Y
09-0-136	F	27	23-25	5	48	Y	1	Y	N	10	133	40	N				Y
09-0-137	F	36	18-23	5	44	Y	1	Y	N	25	189.5	48	N				N
09-0-138	M	38	18-23	6	55	N		N	N		86	24	N				N
09-0-139	F	29	18-23	7	45	N		N	N		86	24	N				N
09-0-140	M	20	18-23	4	55	Y	1	Y	N	10	126.25	32.5	N				Y
09-0-141	F	40	25-30	6	51	N		N	N		86	24	N				N
09-0-142	M	24	25-30	4	55	N		N	N		86	24	N				N
09-0-143	M	17	< 18	6	52	N		N	N		86	24	N				N
09-0-144	M	38	18-23	5	57	N		N	N		86	24	N				N
09-1-001	F	37	18-23	4	49.7	Y	1	Y	Y	15	127.1	32	Y	N	N	Y	Y
09-1-002	M	22	18-23	5	49.9	Y	1	N	N		137	37	N				Y
09-1-003	F	19	> 30	6	49	Y	2	Y	Y	36	182	35	Y	N	Y	N	Y
09-1-004	M	33	25-30	5	52	Y	2	Y	Y	20	164.5	36	Y	N	N	N	Y
09-1-005	F	29	> 30	7	45	N		N	N		80	22	N				Y
09-1-007	F	22	23-25	4	54	Y	1	Y	Y	60	163.5	25	Y	N	N	Y	N
09-1-008	M	17	25-30	4	50	Y	2	Y	N	30	145	39	N				Y
09-1-009	F	29	18-23	5	56	Y	2	Y	Y	40	160	29	N				N
09-1-010	F	24	18-23	3	52	Y	2	Y	Y	20	164	39	Y	Y	N	N	N
09-1-012	F	19	18-23	6	35	Y	2	Y	N	20	141.5	32	Y	N	N	N	Y
09-1-013	M	41	25-30	5	56.8	Y	1	Y	N	10	125	27	N				N
09-1-014	M	18	23-25	5	51	Y	2	Y	Y	36	210.5	49	N				N
09-1-015	F	45	23-25	6	53	N		N	N		89	25	N				Y
09-1-017	F	40	18-23	5	54	N		Y	N	15	121	24	N				Y
09-1-018	F	25	25-30	5	51	Y	1	Y	N	10	117	34	Y	N	N	N	Y
09-1-019	M	17	> 30	5	60	Y	2	Y	Y	30	166.5	34	Y	Y	N	N	Y
09-1-020	M	20	23-25	5	47	Y	1	Y	Y	35.6	120.4	18	Y	N	N	Y	Y
09-1-021	M	26	23-25	5	54.7	Y	2	Y	Y	36	174	32	Y	N	Y	N	N
09-1-022	F	16	> 30	4	54	Y	2	Y	Y	35	178.5	36.5	Y	N	N	N	N
09-1-023	M	25	25-30	5	53.4	Y	3	Y	Y	92	252.5	44	Y	Y	N	N	N
09-1-024	F	16	> 30	5	60.5	N		N	Y		88.7	25	Y	Y	N	Y	N
09-1-025	F	17	18-23	4	48	Y	3	Y	Y	36	176	32	Y	N	N	N	N
09-1-026	F	20	> 30	4	55.8	Y	5	Y	Y	89.2	258	47.5	Y	Y	N	N	N
09-1-027	F	27	18-23	6	50	Y	1	Y	N	10	121.5	29.5	N				N
09-1-028	M	20	< 18	6	57	N		N	N		92	28	N				N
09-1-030	F	43	25-30	4	43.6	Y	2	Y	Y	27.5	151	32	Y	N	N	N	N
09-1-031	F	19	25-30	6	52.9	Y	3	Y	Y	77.1	244.4	37	Y	N	Y	Y	N
09-1-032	M	43	23-25	4	55	Y	2	Y	Y	36.5	132.5	27	Y	Y	N	Y	Y
09-1-033	M	20	18-23	5	56	Y	2	Y	Y	25	176	40.5	Y	N	N	N	Y
09-1-034	F	23	25-30	5	45	Y	2	Y	Y	25	155	30	Y	N	N	N	N
09-1-036	M	20	> 30	3	56	Y	2	Y	Y	32.8	160.9	35	Y	Y	N	Y	Y
09-1-037	F	18	< 18	5	64	N		N	N		89	25	N				Y
09-1-040	M	17	25-30	4	56	Y	1	Y	N	30.4	146.8	27	N				N
09-1-041	M	26	18-23	4	50	Y	2	Y	Y	20	184.5	50	N				Y
09-1-042	M	25	18-23	5	61	Y	1	Y	Y	24.3	123.25	24.5	Y	N	Y	N	N
10-0-001	M	38	18-23	6	56	N		N	N		86	24	N				N
10-0-002	M	24	25-30	5	59	N		N	N		86	24	N				Y
10-0-003	F	20	18-23	4	52	N		N	N		86	24	N				Y
10-0-004	F	26	> 30	5	52	N		N	N		86	24	Y	N	N	N	Y
10-0-005	M	37	18-23	6	56	N		N	N		86	24	N				Y
10-0-006	F	29	18-23	4	53	N		N	N		86	24	N				Y
10-0-007	M	21	> 30	4	63	N		N	N		86	24	N				Y
10-0-009	M	20	< 18	5	51	Y	1	Y	N	10	142	43	N				Y
10-0-010	F	23	25-30	7	45	N		N	N		86	24	N				N
10-0-011	F	33	18-23	4	52	N		N	N		86	24	N				Y
10-0-013	M	34	18-23	5	57	N		N	N		86	24	N				Y
10-0-014	F	21	18-23	6	50.5	N		N	N		92	25	N				Y
10-0-015	F	29	23-25	4	46	N		N	N		86	24	N				Y
10-0-016	F	33	25-30	5	49	N		N	N		86	24	N				Y
10-0-017	M	18	> 30	6	55	N		N	N		86	24	N				Y
10-0-018	M	36	25-30	5	55	N		N	N		86	24	N				Y
10-0-020	M	44	23-25	4	58	N		N	N		86	24	N				Y
10-0-021	M	27	25-30	6	58	N		N	N		86	24	N				Y
10-0-022	M	18	18-23	5	52.4	N		Y	N	25	91	24	N				Y
10-0-023	F	17	< 18	5	52.1	Y	2	Y	Y	20	132.5	36	N				Y
10-0-024	M	35	18-23	4	57	N		Y	N	10	96	25	N				N
10-0-025	F	37	25-30	5	50	N		N	N		86	24	N				N
10-0-026	F	30	18-23	5		N		Y	N	10	81	24	N				N
10-0-027	F	24	< 18	5	43	N		Y	N	10	131	28	N				N
10-0-028	F	32	23-25	4	49.5	N		N	N		83	24	N				Y
10-0-029	M	23	> 30	5	57	N		N	N		86	24	N				N
10-0-030	M	47	25-30	5	62	N		N	N		86	24	N				Y
10-0-031	F	30	25-30	5	47	N		N	N		86	24	N				Y
10-0-032	M	27	18-23	6	57	N		N	N		86	24	N				Y
10-0-033	M	22	25-30	3	60	N		N	N		86	24	N				N
10-0-035	F	24	18-23	3	42	N		N	N		86	24	N				Y
10-0-036	M	21	18-23	5	58	Y	1	Y	N	10	154	45	N				Y
10-0-037	F	28	23-25	7	52	N		N	N		86	24	N				Y
10-0-038	F	45	25-30	5	49	Y	1	Y	N	25	151	37	N				Y
10-0-039	M	46	25-30	5	50	N		N	N		86	24	N				N
10-0-040	F	17	18-23	6	43	Y	1	Y	N	15	182.5	52.5	N				N
10-0-041	F	24	18-23	5	50	N		N	N		86	24	N				N
10-0-042	F	35	25-30	4	54.2	N		Y	N	15	91	24	N				N
10-0-043	F	30	23-25	6	47	N		N	N		86	24	N				N
10-0-044	F	32	23-25	5	52	N		N	N		86	24	N				N
10-0-045	M	22	< 18	5	60	N		N	N		86	24	N				N
10-0-046	F	31	25-30	6	50	N		N	N		86	24	N				N
10-0-047	F	28	18-23	5	56	N		N	N		86	24	N				N
10-0-049	F	19	18-23	6	52	N		N	N		86	24	N				N
10-0-050	F	32	18-23	4	55	Y	1	Y	Y	20	140	34	N				Y
10-0-051	M	31	25-30	6	60	N		N	N		86	24	N				N
10-0-052	F	31	18-23	6	47	N		N	N		84.9	24	Y	N	N	N	Y
10-0-053	M	22	18-23	5	58	N		N	N		86	24	N				Y
10-0-054	F	39	25-30	4	42.6	Y	1	Y	N	14.5	163.3	38	N				N
10-0-055	M	25	25-30	5	57	N		N	N		86	24	N				Y
10-0-056	F	30	18-23	5	53	N		Y	N	15	111	26	Y	N	N	N	Y
10-0-057	F	21	< 18	5	48	N		N	N		86	24	N				Y
10-0-058	F	51	18-23	4	50	N		N	N		86	24	Y	N	N	N	N
10-0-059	M	20	< 18	6	60	N		N	N		86	24	N				N
10-0-060	M	35	18-23	5	52.7	N		N	N		86	24	N				Y
10-0-061	M	17	18-23	5	55.5	N		N	N		84.1	31	Y	N	N	N	N
10-0-063	F	17	18-23	5	44	N		N	N		86	24	N				Y
10-0-064	M	24	23-25	5	60	N		N	N		86	24	Y	N	N	N	N
10-0-065	F	18	23-25	4	54	Y	1	Y	N	10	148	42.5	N				N
10-0-066	M	44	23-25	6	54	N		N	N		86	24	N				Y
10-0-068	M	19	< 18	5	60	N		N	N		86	24	N				N
10-0-069	M	41	18-23	4	52	N		N	N		86	24	N				Y
10-0-070	M	20	23-25	5	54	N		N	N		86	24	N				Y
10-0-071	M	18	23-25	6	47.1	N		Y	N	23.9	74.9	24.5	N				Y
10-0-073	F	20	18-23	4	48.3	Y	1	Y	N	10	128.65	39	N				N
10-0-074	M	17	23-25	4	57	N		N	N		86	24	N				N
10-0-075	F	32	18-23	5	50	Y	1	Y	N	10	125.5	32	Y	N	N	N	N
10-0-076	M	41	25-30	7	53	N		N	N		86	24	N				Y
10-0-077	F	32	18-23	3	46.8	N		N	N		89	24.5	N				Y
10-0-078	F	26	23-25	6	55	N		N	N		86	24	N				N
10-0-079	F	44	23-25	6	45	N		N	N		86	24	N				Y
10-0-080	M	23	23-25	4	54	N		N	N		86	24	N				Y
10-0-081	M	31	23-25	4	58	Y	1	Y	N	15.2	130.1	35	N				N
10-0-082	F	33	23-25	4	53	N		Y	N	15	98	24	N				Y
10-0-083	F	45	25-30	4	52	N		N	N		86	24	N				N
10-0-084	M	27	25-30	4	52	N		N	N		86	24	N				Y
10-0-085	F	28	23-25	5	51	N		N	N		86	24	N				N
10-0-086	M	16	25-30	5	54	N		N	N		86	24	Y	N	N	N	N
10-0-087	F	39	25-30	7	45	N		N	N		86	24	N				N
10-0-088	F	29	25-30	6	49	N		N	N		86	24	N				N
10-0-089	M	23	18-23	5	53	N		N	N		86	24	N				N
10-0-091	F	38	18-23	5	49	N		N	N		86	24	N				N
10-0-092	M	18	18-23	6	50	N		N	N		86.1	27	N				Y
10-0-093	M	18	18-23	7	57	N		N	N		86	24	N				Y
10-0-094	M	20	> 30	5	55	N		Y	N	15	101	25	N				N
10-0-095	F	16	< 18	4	48	N		N	N		77	21	N				Y
10-0-096	M	22	25-30	6	53	N		N	N		86	24	N				N
10-0-097	F	17	25-30	5	38.9	Y	1	Y	Y	9.4	150.45	38.5	N				N
10-0-098	F	19	< 18	5	45	Y	2	Y	N	35	162	29.3	N				N
10-0-099	M	44	25-30	5	60	N		N	N		86	24	N				N
10-0-100	M	35	25-30	5	50	N		N	N		86	24	N				N
10-0-101	M	22	18-23	5	56	N		Y	N	15	101	25	N				Y
10-0-102	F	19	18-23	5	50	N		N	N		86	24	N				Y
10-0-103	M	28	25-30	6	56.2	N		N	N		86	24	N				Y
10-0-104	F	35	18-23	5	48	N		N	N		86	24	N				Y
10-0-105	F	17	18-23	4	58	Y	1	Y	N	25	148	35	N				N
10-0-106	F	23	18-23	6	48	N		N	N		96.5	25	N				Y
10-0-108	F	16	23-25	6	58	N		N	N		92.7	26	N				N
10-0-109	F	22	< 18	6	44	N		N	N		86	24	N				N
10-0-110	F	25	25-30	6	78	N		N	N		86	24	N				Y
10-0-111	F	54	23-25	4	50	N		N	N		86	24	N				N
10-0-112	M	45	25-30	5	50	Y	1	Y	N	10	141.75	43.5	N				Y
10-0-113	M	42	25-30	4	56	N		N	N		86	24	N				Y
10-0-114	F	36	23-25	6	47.9	N		Y	N	15	91	24.5	N				Y
10-1-001	F	18	> 30	5	52	Y	2	Y	Y	61	194	35	N				N
10-1-002	M	63	18-23	4	58.9	N		N	N		111	28	N				Y
10-1-005	M	21	18-23	5	60	N		N	N		89	25	Y	Y	N	N	N
10-1-006	F	29	25-30	5	53.9	Y	2	Y	Y	40	186.5	36	Y	Y	N	N	N
10-1-008	F	32	25-30	5	50	Y	1	Y	N	15	134.5	29	Y	Y	N	N	Y
10-1-009	M	19	25-30	5	52.8	Y	2	Y	N	20	156	36	N				N
10-1-011	M	37	25-30	5	56	Y	2	Y	Y	26	161	35	N				Y
10-1-012	M	23	18-23	5	60	Y	2	Y	N	25	165.5	35	Y	N	N	N	N
10-1-013	F	46	> 30	5	45	N		N	N		81.5	21	N				Y
10-1-015	M	17	< 18	4	53	Y	2	Y	N	42	186.5	39	N				N
10-1-016	M	22	23-25	5	45.9	Y	1	Y	N	10	119.5	28	N				Y
10-1-017	M	17	> 30	5	59	Y	2	Y	Y	30	167.5	34	Y	Y	N	N	N
10-1-020	M	27	25-30	5	61	Y	1	Y	N	10	131.5	33	Y	N	N	N	Y
10-1-021	F	19	18-23	5	47.7	Y	1	Y	N	18.8	130.6	42	N				N
10-1-022	M	17	18-23	5	42.4	N		N	N		83	23	N				Y
10-1-023	F	26	> 30	5	57	Y	1	Y	Y	25	162	28.5	Y	N	N	Y	N
11-0-001	M	23	25-30	5	58.7	Y	1	Y	N	19.6	127	30.5	N				N
11-0-002	M	19	23-25	6	56	N		N	N		86	24	N				Y
11-0-003	F	17	18-23	5	42	Y	1	Y	N	40	152.5	33	N				N
11-0-004	M	21	18-23	5	48.9	Y	1	Y	N	9.2	116	36	N				Y
11-0-005	F	30	23-25	6	47	N		N	N		86	24	N				N
11-0-006	F	24	23-25	6	49.1	N		N	N		93.3	26	N				N
11-0-007	F	23	> 30	4	48.3	N		N	N		81.3	27.5	N				Y
11-0-008	M	42	25-30	6	48	N		N	N		83.6	24	N				N
11-0-009	F	20	18-23	5	42	N		N	N		86	24	N				Y
11-0-010	M	41	18-23	6	58	N		N	N		86	24	N				N
11-0-011	M	16	18-23	4	52	N		N	N		86	24	N				Y
11-0-012	M	20	18-23	4	57	N		N	N		86	24	N				N
11-0-015	F	19	18-23	6	49.1	N		Y	N	24	109.4	26	N				N
11-0-016	M	27	18-23	5	56	N		N	N		87.5	24	N				N
11-0-019	M	19	18-23	5	56	Y	1	Y	N	15	151.5	43	N				Y
11-0-021	M	33	> 30	4	56	N		N	N		86	24	N				Y
11-0-022	F	18	23-25	6	54	N		N	N		86	24	N				Y
11-0-024	M	28	25-30	5	53	N		N	N		86	24	N				N
11-0-025	M	22	> 30	4	54	N		N	N		86	24	N				Y
11-0-027	F	41	25-30	6	51.7	N		Y	N	15	101	25	N				N
11-0-028	M	26	> 30	4	51.4	N		Y	N	10	107.5	24	N				N
11-0-029	F	28	18-23	6	40	N		N	N		87.5	25	N				Y
11-0-030	F	21	18-23	4	44	Y	2	Y	Y	19.8	171.9	44	Y	N	N	N	N
11-0-033	M	21	18-23	6	51	N		N	N		86	24	N				N
11-0-034	M	20	18-23	6	55	N		N	N		86	24	N				Y
11-0-035	M	33	25-30	4	52	N		N	N		86	24	N				Y
11-0-036	F	25	25-30	6	55	N		N	N		86	24	N				N
11-0-037	F	26	18-23	6	44.2	Y	1	Y	N	9.1	149.5	41	N				N
11-0-038	M	38	25-30	5	59	N		N	N		86	24	N				Y
11-0-039	F	30	25-30	5	51	N		N	N		86	24	N				N
11-0-041	F	30	18-23	7	47	N		N	N		86	24	N				Y
11-0-042	M	20	18-23	6	50	Y	1	Y	N	10	137.5	37	N				N
11-0-043	F	28	25-30	5	52.11	N		N	N		88	25	N				N
11-0-044	F	32	23-25	4	53	N		N	N		86	24	N				N
11-0-045	F	31	18-23	5	55	Y	1	Y	N	10	130	32	N				Y
11-0-046	F	19	< 18	5		N		Y	N	24.3	118.05	25.5	N				Y
11-0-047	F	25	18-23	6	47	N		N	N		86	24	N				N
11-0-048	F	53	18-23	6	53.7	N		Y	N	9.8	95.2	25	N				Y
11-0-049	M	35	25-30	5	53	Y	1	Y	N	15	136	30	N				Y
11-0-050	M	35	18-23	7	54	N		N	N		86	24	N				Y
11-0-051	M	31	23-25	4	54	Y	1	Y	N	10	157	51	Y	N	N	N	Y
11-0-054	F	17	18-23	7	50	N		N	N		86	24	N				Y
11-0-055	M	16	18-23	4	58	N		N	N		86	24	N				N
11-0-056	F	39	25-30	7	52	N		N	N		86	24	N				N
11-0-057	F	24	18-23	4	50	N		N	N		86	24	N				N
11-0-058	M	17	18-23	4	48.2	N		N	N		91.7	33	N				N
11-0-059	F	41	25-30	6	49	N		N	N		86	24	N				Y
11-0-060	F	20	< 18	5	50	Y	1	Y	N	10	149	36	N				N
11-0-061	F	30	18-23	5	50.9	N		N	N		86	24	N				Y
11-0-062	M	19	18-23	5	55	Y	1	Y	N	37.8	135.2	30	N				N
11-0-063	M	22	18-23	5	47.3	N		Y	N	9.6	80.2	24	N				Y
11-0-064	F	34	18-23	5	48	N		N	N		86	24	N				Y
11-0-065	M	29	18-23	6	50	N		N	N		86	24	N				N
11-0-067	M	32	25-30	5	60	N		N	N		86	24	N				N
11-0-068	F	25	18-23	6	45	N		N	N		86	24	N				N
11-0-069	M	30	25-30	5	56	Y	1	Y	N	10	149	36	N				Y
11-0-070	F	29	18-23	5	50	N		N	N		86	24	N				Y
11-0-071	F	19	18-23	4	55	N		N	N		86	24	N				Y
11-0-072	M	34	18-23	6	58	N		N	N		86	24	N				N
11-0-073	F	41	23-25	5	47.6	Y	1	Y	N	14.7	109	26	Y	N	N	N	N
11-0-074	F	31	18-23	5	39.7	N		N	N		92	25	N				N
11-0-075	F	29	18-23	6	44	N		N	N		95	28	N				N
11-0-076	M	19	> 30	5	52	Y	1	Y	N	20	141.5	36	N				Y
11-0-077	F	38	23-25	5	46.7	N		N	N		68	24	N				N
11-0-079	F	19	> 30	5	44	N		N	N		86	24	N				N
11-0-080	F	25	> 30	6	57	N		N	N		86	24	N				N
11-0-082	M	27	18-23	6	54.5	N		N	N		86	24	N				Y
11-0-083	F	28	18-23	6	49	N		N	N		86	24	N				N
11-0-086	F	40	18-23	4	52	N		N	N		86	24	N				Y
11-0-087	F	34	23-25	5	47	N		Y	N	10	116	27	N				Y
11-0-089	F	31	23-25	4	60	N		N	N		86	24	N				N
11-0-090	F	31	18-23	5	43	N		N	N		86	24	N				Y
11-0-091	M	17	23-25	6	56	N		N	N		86	24	N				N
11-0-092	F	27	23-25	6	46.3	N		Y	N	25.6	98	27	N				Y
11-0-093	M	29	25-30	5	60	N		N	N		86	24	N				Y
11-0-094	F	19	25-30	5	46	N		Y	N	10.2	86.5	24	N				Y
11-1-001	M	34	25-30	4	52	Y	3	Y	Y	61	226	55	Y	N	N	N	Y
11-1-002	F	35	25-30	5	48	Y	1	Y	Y	40	171.8	33	Y	N	Y	N	N
11-1-003	F	32	23-25	5	41	N		Y	N	10	92	28	N				N
11-1-005	F	23	18-23	3	52	Y	2	Y	Y	67	173	34	Y	N	N	N	Y
11-1-007	F	31	23-25	3	46	Y	2	Y	Y	20	163	37	N				Y
11-1-008	F	27	18-23	5	56	Y	3	Y	Y	40	163	32	Y	N	Y	N	N
11-1-009	F	20	> 30	4	48.4	N		N	N		100	29	N				N
11-1-010	M	45	23-25	3	63.1	Y	2	Y	Y	50	207	30	Y	Y	N	N	Y
11-1-011	F	20	> 30	5	44.4	Y	3	Y	N	40	205	44	N				Y
11-1-012	F	39	18-23	4		Y	2	Y	Y	45	168	36	Y	N	Y	N	Y
11-1-014	F	19	18-23	7	55	Y	2	Y	Y	60	183	32	N				N
11-1-015	F	31	25-30	5	60	Y	1	Y	N	15	124	29	N				Y
11-1-018	F	24	> 30	5	58.1	N		N	N		89	25	N				N
11-1-019	M	21	> 30	5	45.6	Y	1	Y	N	35	143	30	N				Y
11-1-020	M	38	18-23	6	54	N		N	N		30	28	N				Y
11-1-022	F	32	18-23	5	42	Y	1	Y	Y	10	100.5	24	Y	N	N	N	Y
11-1-023	F	31	18-23	4	51	Y	4	Y	Y	45	207.2	34	Y	Y	N	Y	Y
11-1-026	M	22	25-30	6	52	Y	2	Y	Y	25	166	34	Y	N	N	Y	Y
11-1-027	M	20	> 30	5	57.4	Y	2	Y	N	69	175.5	39	Y	N	N	N	Y
11-1-028	F	57	25-30	5	47	N		N	N		83	23	N				Y
11-1-029	F	20	18-23	6	60	Y	5	Y	Y	128	298.25	64	Y	Y	N	Y	Y
11-1-030	F	28	25-30	4	43	Y	2	Y	Y	40	159.5	41	Y	N	Y	N	Y
11-1-031	M	18	> 30	4	56	Y	1	Y	N	10	135	35	Y	N	N	N	Y
12-0-001	F	29	25-30	4	44	Y	2	Y	N	15	201	43.5	N				N
12-0-003	F	21	25-30	5	50	N		N	N		86	24	N				Y
12-0-004	M	38	18-23	5	51	N		N	N		86	24	N				Y
12-0-005	M	30	23-25	7	57	N		N	N		86	24	N				N
12-0-006	M	35	23-25	5	58	N		N	N		86	24	Y	N	N	N	N
12-0-008	M	34	25-30	5	53.5	Y	1	Y	N	15	133	29	Y	N	N	N	N
12-0-009	F	38	25-30	5	55	N		N	N		86	24	N				Y
12-0-010	F	29	18-23	4	44.9	N		Y	N	14.2	143.2	30.5	N				Y
12-0-011	M	23	25-30	6	54	N		N	N		86	24	N				N
12-0-012	F	25	18-23	5	49	N		N	N		86	24	N				N
12-0-014	F	37	25-30	5	44	N		Y	N	13.7	95.4	24	N				Y
12-0-015	F	19	18-23	5	53	N		N	N		92	28	Y	N	N	N	Y
12-0-016	F	31	23-25	5	51.8	N		Y	N	14.7	100.4	25	N				Y
12-0-017	F	32	18-23	4	51	N		N	N		86	24	N				N
12-0-018	F	18	< 18	4	53	N		N	N		86	24	N				Y
12-0-020	F	35	18-23	5	42.4	N		N	N		110.1	38	N				Y
12-0-021	F	35	18-23	5	51	N		N	N		86	24	N				N
12-0-022	M	29	23-25	5	59	N		N	N		86	24	N				Y
12-0-024	M	24	25-30	4	55.2	Y	1	Y	Y	10	141.25	36.5	Y	N	N	N	Y
12-0-025	M	18	< 18	6	57.8	N		Y	N	15	100.4	25	N				Y
12-0-026	M	33	25-30	4	57	N		N	N		86	24	N				N
12-0-027	M	26	25-30	7	60	N		N	N		86	24	N				N
12-0-028	F	20	18-23	4	45	N		N	N		86	24	N				N
12-0-029	F	40	> 30	4	54	N		N	N		86	24	N				N
12-0-030	M	21	18-23	5	50	N		N	N		86	24	N				Y
12-0-031	F	28	25-30	6	49	N		N	N		86	24	N				N
12-0-032	M	23	> 30	5	50	Y	1	Y	N	15	139	29	Y	N	N	N	N
12-0-033	F	36	18-23	6	48.7	N		N	N		83.5	24	N				Y
12-0-034	F	19	18-23	6	44	Y	1	Y	N	40	153	32	N				N
12-0-035	F	34	18-23	4	47	N		N	N		86	24	N				N
12-0-036	M	25	23-25	7	57	N		N	N		86	24	N				Y
12-0-039	F	27	18-23	4	48	Y	1	Y	N	10	144	38	Y	N	N	N	Y
12-0-040	M	18	25-30	5	52	Y	1	Y	N	10	142	40	N				Y
12-0-041	M	19	18-23	5		N		N	N		87.5	24.5	N				Y
12-0-043	M	45	< 18	6	61	N		Y	N	15	101	25	N				N
12-0-044	M	18	25-30	5	50	N		Y	N	13.7	73.9	23	N				N
12-0-045	F	19	< 18	6	52	N		N	N		86	24	N				N
12-0-046	F	20	25-30	4		Y	1	Y	N	25	165	35	N				N
12-0-047	M	17	< 18	7	52.3	Y	1	Y	N	18.1	159.2	36	N				Y
12-0-048	M	36	23-25	5	55	N		N	N		82.5	24	Y	N	N	N	N
12-0-049	F	31	18-23	5	46	N		N	N		86	24	N				N
12-0-050	M	30	18-23	6	57	N		N	N		86	24	N				N
12-0-051	F	42	18-23	6	55	N		N	N		86.6	25	N				N
12-0-052	F	16	18-23	4	49	N		N	N		86	24	N				N
12-0-053	M	24	23-25	5	55	N		N	N		86	24	N				Y
12-0-054	F	20	18-23	4	47	N		N	N		86	24	N				N
12-0-055	F	23	18-23	5	56	Y	1	Y	N	10	133	34	N				N
12-0-056	M	32	23-25	5	57	N		N	N		86	24	N				N
12-0-057	F	41	18-23	5	44.5	N		N	N		89.4	26	N				N
12-0-058	M	39	23-25	4	65	N		N	N		86	24	N				Y
12-0-059	M	24	> 30	5	50	N		N	N		83	23	N				N
12-0-060	M	32	> 30	5	56	N		N	N		86	24	N				Y
12-0-061	F	33	18-23	5	54	N		N	N		86	24	N				N
12-0-062	F	47	23-25	5	51.8	N		Y	N	9.1	100.4	25	N				Y
12-0-063	M	17	18-23	4	41.4	Y	1	Y	N	10.4	160.7	41.5	N				N
12-0-064	F	16	18-23	4	54	N		N	N		86	24	N				N
12-0-065	F	49	18-23	6	51	N		N	N		86	24	N				N
12-0-067	M	26	23-25	5	57	N		N	N		101.1	26	N				Y
12-0-068	M	36	18-23	5	57	N		N	N		86	24	Y	N	N	N	N
12-0-069	F	34	18-23	5	46	N		N	N		86	24	N				N
12-0-070	F	25	23-25	5	48	N		N	N		86	24	Y	N	N	N	N
12-0-074	M	28	25-30	4	63.6	Y	1	Y	N	15	130.3	30	N				Y
12-1-001	F	32	23-25	5	54	Y	2	Y	Y	20	171.75	36.5	N				N
12-1-002	M	42	25-30	6	46	Y	2	Y	N	20	146	35	N				N
12-1-003	F	23	25-30	6	46	Y	2	Y	N	20	155.5	32	N				Y
12-1-004	F	31	18-23	5	47	Y	2	Y	N	26	155	42	N				Y
12-1-005	F	44	23-25	5	59.7	Y	1	Y	Y	29.4	106.9	22.5	Y	Y	Y	Y	Y
12-1-006	F	22	18-23	4	52.9	Y	3	Y	Y	43.8	196.6	41	Y	Y	N	N	Y
12-1-007	F	40	> 30	3	55.7	Y	3	Y	Y	51.8	218.4	37	Y	Y	N	N	N
12-1-008	M	28	18-23	4	60.8	Y	4	Y	Y	71	205.5	36.5	Y	N	N	Y	N
12-1-010	M	25	25-30	4	55	Y	1	Y	N	15	135	34	Y	Y	N	Y	Y
12-1-011	F	38	> 30	4	46.1	Y	3	N	Y		152.5	43	Y	Y	N	N	Y
12-1-012	M	32	23-25	6	55.4	Y	3	Y	N	29.7	198.6	42	Y	N	N	N	Y
12-1-013	M	30	25-30	4	57	Y	1	Y	Y	30	204	38	Y	N	N	N	Y
12-1-015	F	44	25-30	4	51	Y	2	Y	Y	34.3	154.9	30	Y	N	N	Y	N

## Sheet: Hemorrhage
USUBJID	STUDYID	SITEID	SUBJID	Hemorrhage	Day at hemorrhage	Nose	Mouth	Upper digestive tract	Venipuncture site	Vagina	More than 1 site	Fresh-packed red cells	Frozen plasma	Cryoprecipitate	Platelets	Nose packaging	Gastric endoscopy	INR	Fibrinogen	PLT
003-06-0-004	69DX	003	06-0-004	Y	7	FALSE	FALSE	FALSE	TRUE	TRUE	Y	2			6		FALSE	1.06	1.42	32
003-06-0-005	69DX	003	06-0-005	Y	5	FALSE	FALSE	FALSE	FALSE	FALSE	N		1		6		FALSE	1	3.6	2
003-06-0-011	69DX	003	06-0-011	Y	4	FALSE	FALSE	TRUE	FALSE	FALSE	N				6		FALSE			5
003-06-0-024	69DX	003	06-0-024	Y	6	FALSE	FALSE	FALSE	TRUE	FALSE	N	4					FALSE	1.06		59
003-06-0-025	69DX	003	06-0-025	Y	6	FALSE	FALSE	FALSE	FALSE	FALSE	N	2			12		FALSE	1.11	3.25	24
003-06-0-038	69DX	003	06-0-038	Y	5	FALSE	FALSE	FALSE	TRUE	FALSE	y				6		FALSE	1.28	1.11	9
003-06-1-001	69DX	003	06-1-001	Y	7	FALSE	FALSE	TRUE	FALSE	FALSE	N	5			6		FALSE	1	2.24	102
003-06-1-007	69DX	003	06-1-007	Y	6	TRUE	FALSE	TRUE	TRUE	FALSE	Y	7	6			Y	FALSE	1.78	1.71	51
003-06-1-017	69DX	003	06-1-017	Y	7	FALSE	FALSE	FALSE	TRUE	FALSE	N						FALSE	1.21	1.06	11
003-06-1-021	69DX	003	06-1-021	Y	5	FALSE	FALSE	FALSE	FALSE	TRUE	N		1		6		FALSE			19
003-06-1-023	69DX	003	06-1-023	Y	5	TRUE	FALSE	TRUE	FALSE	FALSE	Y	18	15	6	18	Y	TRUE	3.51	1.06	4
003-07-0-004	69DX	003	07-0-004	Y	5	FALSE	TRUE	TRUE	FALSE	FALSE	Y				12		FALSE		2.27	13
003-07-0-006	69DX	003	07-0-006	Y	5	FALSE	FALSE	FALSE	FALSE	TRUE	N		2		6		FALSE	1.01	2.6	6
003-07-0-008	69DX	003	07-0-008	Y	7	TRUE	FALSE	FALSE	FALSE	FALSE	N				6	Y	FALSE	1	2.66	4
003-07-0-010	69DX	003	07-0-010	Y	7	FALSE	FALSE	FALSE	FALSE	TRUE	N	2			6		FALSE	1	2.05	16
003-07-0-014	69DX	003	07-0-014	Y	7	FALSE	FALSE	FALSE	TRUE	FALSE	N	1					FALSE	1	2.14	13
003-07-0-017	69DX	003	07-0-017	Y	6	FALSE	FALSE	FALSE	FALSE	TRUE	N	1					FALSE	1.07	2.73	23
003-07-0-018	69DX	003	07-0-018	Y	5	FALSE	FALSE	TRUE	FALSE	FALSE	Y	3					FALSE	1	3.06	59
003-07-1-003	69DX	003	07-1-003	Y	3	FALSE	FALSE	TRUE	FALSE	FALSE	N	11	3	5			TRUE	1.37	1.35	127
003-07-1-004	69DX	003	07-1-004	Y	3	FALSE	FALSE	FALSE	FALSE	FALSE	N	5					FALSE	1.88	1.77	36
003-07-1-006	69DX	003	07-1-006	Y	6	FALSE	TRUE	FALSE	FALSE	FALSE	N						FALSE	1.08	2.44	12
003-07-1-008	69DX	003	07-1-008	Y	4	FALSE	FALSE	FALSE	FALSE	TRUE	N	1					FALSE	2.33		122
003-07-1-010	69DX	003	07-1-010	Y	5	FALSE	FALSE	FALSE	FALSE	FALSE	N	2	6		18		FALSE	1.87	1.15	14
003-07-1-011	69DX	003	07-1-011	Y	6	FALSE	FALSE	TRUE	FALSE	FALSE	N	1			12		FALSE	1.29	4.11	53
003-07-1-015	69DX	003	07-1-015	Y	6	FALSE	FALSE	FALSE	TRUE	FALSE	Y	6	1		12		FALSE	2.17	1.59	4
003-07-1-017	69DX	003	07-1-017	Y	6	FALSE	FALSE	FALSE	FALSE	TRUE	N	2	2		18		FALSE	1.06	2.86	14
003-07-1-020	69DX	003	07-1-020	Y	4	TRUE	TRUE	TRUE	FALSE	FALSE	Y	27	34	6	120	Y	FALSE	2.58	1.97	6
003-07-1-021	69DX	003	07-1-021	Y	7	FALSE	FALSE	FALSE	FALSE	TRUE	Y	1			6		FALSE	1.08	2.36	21
003-07-1-023	69DX	003	07-1-023	Y	5	TRUE	FALSE	TRUE	FALSE	FALSE	Y					Y	FALSE	1.26	1.5	43
003-07-1-025	69DX	003	07-1-025	Y	5	FALSE	FALSE	FALSE	FALSE	FALSE	N	2					FALSE	1.09	3.19	98
003-07-1-027	69DX	003	07-1-027	Y	5	FALSE	FALSE	TRUE	FALSE	FALSE	N	15	16	6	48		FALSE	1.66	1.23	4
003-07-1-028	69DX	003	07-1-028	Y	5	TRUE	FALSE	TRUE	FALSE	FALSE	Y	4	9	0	12	Y	FALSE	2.03	2.21	6
003-08-0-025	69DX	003	08-0-025	Y	6	FALSE	FALSE	FALSE	FALSE	FALSE	N	1			1		FALSE	1.11	1.88	13
003-08-0-027	69DX	003	08-0-027	Y	4	FALSE	FALSE	FALSE	TRUE	FALSE	Y				6		FALSE	1	2.73	9
003-08-0-061	69DX	003	08-0-061	Y	6	FALSE	FALSE	TRUE	FALSE	TRUE	Y	2			6		FALSE	1	3.04	28
003-08-0-093	69DX	003	08-0-093	Y	6	FALSE	TRUE	TRUE	TRUE	FALSE	Y				12		FALSE	1.11	1.87	5
003-08-0-098	69DX	003	08-0-098	Y	4	TRUE	TRUE	FALSE	FALSE	FALSE	Y					Y	FALSE	1.07	2.65	17
003-08-0-133	69DX	003	08-0-133	Y	5	FALSE	FALSE	FALSE	TRUE	FALSE	Y				6		FALSE	1.11	1.93	6
003-08-0-171	69DX	003	08-0-171	Y	6	TRUE	FALSE	FALSE	FALSE	FALSE	N				6	Y	FALSE	1.02	1.59	10
003-08-0-190	69DX	003	08-0-190	Y	8	FALSE	FALSE	FALSE	TRUE	FALSE	N						FALSE			10
003-08-1-001	69DX	003	08-1-001	Y	5	FALSE	FALSE	TRUE	FALSE	FALSE	N	1					FALSE	1.05	1.98	10
003-08-1-002	69DX	003	08-1-002	Y	6	FALSE	FALSE	FALSE	TRUE	FALSE	N	1	7		24		FALSE	1.63	2.12	11
003-08-1-015	69DX	003	08-1-015	Y	6	TRUE	FALSE	TRUE	FALSE	FALSE	Y	2	4	1	6	Y	FALSE	1.77	2.09	42
003-08-1-019	69DX	003	08-1-019	Y	5	TRUE	TRUE	TRUE	FALSE	FALSE	Y	3	13	18	18	Y	FALSE	3.79	0.83	13
003-08-1-028	69DX	003	08-1-028	Y	6	FALSE	FALSE	FALSE	FALSE	FALSE	N						FALSE	1.19	3.25	62
003-08-1-032	69DX	003	08-1-032	Y	4	FALSE	TRUE	FALSE	FALSE	TRUE	Y		4	7	12		FALSE	4.07	0.78	7
003-08-1-033	69DX	003	08-1-033	Y	4	FALSE	FALSE	FALSE	TRUE	FALSE	Y	4	9		36		FALSE	1.29	1.75	5
003-08-1-034	69DX	003	08-1-034	Y	6	TRUE	FALSE	FALSE	FALSE	FALSE	Y	11	14		18	Y	FALSE	1.24	2.43	16
003-08-1-045	69DX	003	08-1-045	Y	7	TRUE	FALSE	FALSE	TRUE	FALSE	Y	1	4		18	Y	FALSE	1.12	1.38	5
003-09-0-015	69DX	003	09-0-015	Y	6	FALSE	FALSE	FALSE	TRUE	FALSE	N						FALSE	1.5	1.16	19
003-09-0-037	69DX	003	09-0-037	Y	7	FALSE	FALSE	TRUE	FALSE	FALSE	N	2			6		FALSE	1	2.9	39
003-09-0-058	69DX	003	09-0-058	Y	5	FALSE	FALSE	TRUE	FALSE	FALSE	N				6		FALSE	1.07	1.78	4
003-09-0-063	69DX	003	09-0-063	Y	6	FALSE	FALSE	FALSE	FALSE	FALSE	N	2	1		12		FALSE	1	2.78	40
003-09-0-068	69DX	003	09-0-068	Y	6	TRUE	FALSE	FALSE	FALSE	FALSE	N					Y	FALSE	1	2.68	19
003-09-1-001	69DX	003	09-1-001	Y	4	TRUE	TRUE	TRUE	FALSE	FALSE	Y	7	22	11	48	Y	FALSE	2.06	1.05	7
003-09-1-007	69DX	003	09-1-007	Y	5	TRUE	TRUE	TRUE	FALSE	FALSE	Y	8	12		36		FALSE	3.7	0.92	4
003-09-1-020	69DX	003	09-1-020	Y	5	FALSE	TRUE	TRUE	TRUE	FALSE	Y	14	29	12	54	Y	FALSE	6.21	0.85	13
003-09-1-024	69DX	003	09-1-024	Y	5	FALSE	TRUE	TRUE	TRUE	FALSE	Y	4			24		FALSE	2.25	1.87	9
003-09-1-031	69DX	003	09-1-031	Y	8	TRUE	FALSE	FALSE	TRUE	FALSE	Y	5	14	6	36	Y	FALSE	2.72	0.64	16
003-09-1-035	69DX	003	09-1-035	Y	5	FALSE	FALSE	TRUE	FALSE	FALSE	N	4			18		FALSE	1	1.65	42
003-09-1-036	69DX	003	09-1-036	Y	4	TRUE	FALSE	TRUE	TRUE	FALSE	Y	3	14		30		FALSE	1.93	1.15	7
003-09-1-039	69DX	003	09-1-039	Y	4	TRUE	FALSE	FALSE	FALSE	FALSE	Y				12	Y	FALSE	1	2.7	9
003-10-0-048	69DX	003	10-0-048	Y	3	FALSE	FALSE	TRUE	FALSE	FALSE	N				6		FALSE	1	2.68	14
003-10-0-081	69DX	003	10-0-081	Y	5	FALSE	FALSE	TRUE	FALSE	FALSE	N				6		FALSE	1.19	1.98	7
003-10-1-002	69DX	003	10-1-002	Y	6	FALSE	FALSE	TRUE	FALSE	FALSE	N	2			12		FALSE	1.42	1.93	6
003-10-1-007	69DX	003	10-1-007	Y	9	FALSE	FALSE	FALSE	FALSE	FALSE	Y	16	6				FALSE	1.82	1.91	18
003-10-1-014	69DX	003	10-1-014	Y	5	FALSE	FALSE	TRUE	FALSE	FALSE	N	9			18		FALSE	1.2	1.91	24
003-10-1-015	69DX	003	10-1-015	Y	5	FALSE	FALSE	TRUE	FALSE	FALSE	N				6		FALSE	1.32	1.13	9
003-10-1-016	69DX	003	10-1-016	Y	6	FALSE	FALSE	TRUE	FALSE	FALSE	N				12		FALSE	1	2.11	10
003-10-1-020	69DX	003	10-1-020	Y	5	TRUE	FALSE	FALSE	FALSE	FALSE	N				6	Y	FALSE			7
003-10-1-023	69DX	003	10-1-023	Y	5	TRUE	FALSE	TRUE	FALSE	TRUE	Y	12	12	6	48	Y	FALSE	1.82	1.9	8
003-11-0-014	69DX	003	11-0-014	Y	3	FALSE	FALSE	TRUE	FALSE	FALSE	Y	4			6		TRUE	1.14	3.07	41
003-11-0-017	69DX	003	11-0-017	Y	6	FALSE	TRUE	TRUE	FALSE	FALSE	Y				6		FALSE	1.1	2.27	32
003-11-0-018	69DX	003	11-0-018	Y	6	FALSE	FALSE	FALSE	FALSE	TRUE	N				6		FALSE			13
003-11-0-026	69DX	003	11-0-026	Y	9	FALSE	FALSE	FALSE	FALSE	TRUE	N	1					FALSE	1		26
003-11-0-040	69DX	003	11-0-040	Y	7	FALSE	FALSE	FALSE	TRUE	FALSE	N	4					FALSE	1.15	1.53	75
003-11-0-050	69DX	003	11-0-050	Y	7	FALSE	FALSE	TRUE	FALSE	FALSE	N				6		FALSE	1.19	1.62	10
003-11-0-072	69DX	003	11-0-072	Y	6	TRUE	FALSE	FALSE	FALSE	FALSE	N				6	Y	FALSE	1.2	3.62	6
003-11-0-088	69DX	003	11-0-088	Y	2	FALSE	FALSE	TRUE	FALSE	FALSE	N	1			6		FALSE	1	4.28	2
003-11-1-003	69DX	003	11-1-003	Y	3	FALSE	FALSE	FALSE	FALSE	TRUE	N				6		FALSE	1.12	2.77	28
003-11-1-004	69DX	003	11-1-004	Y	8	FALSE	FALSE	FALSE	TRUE	FALSE	Y	9	8		6		FALSE	1.42	0.86	61
003-11-1-005	69DX	003	11-1-005	Y	4	FALSE	FALSE	TRUE	FALSE	TRUE	Y	1	4		12		FALSE	1.46	1.07	13
003-11-1-009	69DX	003	11-1-009	Y	4	TRUE	FALSE	FALSE	FALSE	TRUE	Y				12		FALSE	1.16	2.59	11
003-11-1-012	69DX	003	11-1-012	Y	4	FALSE	FALSE	TRUE	FALSE	TRUE	Y	3	4		12		FALSE	1.96	1.01	6
003-11-1-026	69DX	003	11-1-026	Y	6	TRUE	TRUE	TRUE	FALSE	FALSE	Y	10	36	12	60	Y	FALSE	2.86	2.06	15
003-11-1-029	69DX	003	11-1-029	Y	7	FALSE	TRUE	TRUE	TRUE	FALSE	Y	4	4	6	12	Y	FALSE	3.46	0.4	29
003-12-0-019	69DX	003	12-0-019	Y	6	FALSE	FALSE	TRUE	FALSE	FALSE	N				6		FALSE	1	2.61	5
003-12-1-005	69DX	003	12-1-005	Y	5	FALSE	FALSE	TRUE	TRUE	TRUE	Y	9	8	6	36		FALSE		0.4	4
003-12-1-010	69DX	003	12-1-010	Y	5	TRUE	TRUE	TRUE	FALSE	FALSE	Y	7	4		30		FALSE	1.33	2.35	6
003-12-1-015	69DX	003	12-1-015	Y	4	FALSE	FALSE	FALSE	FALSE	TRUE	N	2					FALSE	1.72	1.66	9

## Sheet: Hepatic
USUBJID	STUDYID	SITEID	SUBJID	Hepatic impairment	Day at hepatic impairment	Jaundice	Acute liver failure	Encephalopathy	Use NAC	Use TPE	AST max	ALT max	Bilirubin total max	INR max
003-06-0-001	69DX	003	06-0-001	Y	5	Y	Y	N	N	N	9218	2352.4	147.9	1.65
003-06-0-003	69DX	003	06-0-003	Y	6	N	N	N	N	N	1292	502.3	13.1	1
003-06-0-008	69DX	003	06-0-008	Y	5	N	N	N	N	N	1437	617
003-06-0-010	69DX	003	06-0-010	Y	4	N	N	N	N	N	2369.2	686.8	25.4	1.09
003-06-0-012	69DX	003	06-0-012	Y	7	Y	N	N	N	N	2248	772.5	67.3	1
003-06-0-013	69DX	003	06-0-013	Y	5	N	N	N	N	N	1598	441
003-06-0-014	69DX	003	06-0-014	Y	5	N	N	N	N	N	1958	801	17.6	1.05
003-06-0-017	69DX	003	06-0-017	Y	6	N	N	N	N	N	1039	677.53	14.2	1
003-06-0-025	69DX	003	06-0-025	Y	7	Y	N	N	N	N	1030	597.7	84.6	1.26
003-06-0-028	69DX	003	06-0-028	Y	6	N	N	N	N	N	1104.9	663	19.7
003-06-0-033	69DX	003	06-0-033	Y	5	N	N	N	N	N	1134.7	1686	141	1.02
003-06-0-035	69DX	003	06-0-035	Y	4	N	N	N	N	N	3123	1849	6.3	1.26
003-06-0-036	69DX	003	06-0-036	Y	6	N	N	N	N	N	1429	964.8	7.8	1.18
003-06-0-037	69DX	003	06-0-037	Y	5	N	N	N	N	N	1996	776	26.9	1.31
003-06-0-038	69DX	003	06-0-038	Y	4	N	N	N	N	N	1025	310.8	27.7	1.28
003-06-0-040	69DX	003	06-0-040	Y	6	N	N	N	N	N	1771.3	722.8	22.2	1.24
003-06-0-041	69DX	003	06-0-041	Y	6	N	N	N	N	N	3433	1547	5.5	1.2
003-06-0-042	69DX	003	06-0-042	Y	7	N	N	N	N	N	1648	940.6	9.1	1.16
003-06-0-045	69DX	003	06-0-045	Y	6	N	N	N	N	N	1318	764	9.71	1
003-06-1-007	69DX	003	06-1-007	Y	6	Y	Y	Y	N	N	13453	3209.7	146.4	1.78
003-06-1-008	69DX	003	06-1-008	Y	5	Y	N	N	N	N	3036	950	63	1.07
003-06-1-009	69DX	003	06-1-009	Y	5	N	N	N	N	N	4640	1687	17.2	1.36
003-06-1-011	69DX	003	06-1-011	Y	4	Y	Y	N	N	N	2155	1034.8	32.7	1.51
003-06-1-015	69DX	003	06-1-015	Y	4	Y	Y	Y	N	N	14629	3796.4	71.2	2.04
003-06-1-023	69DX	003	06-1-023	Y	5	Y	Y	N	N	N	4020	990.8	318.8	3.51
003-06-1-024	69DX	003	06-1-024	Y	5	N	Y	N	N	N	4993	1411	14.5	1.51
003-06-1-028	69DX	003	06-1-028	Y	5	N	Y	N	N	N	6365	1789	26.9	1.6
003-06-1-029	69DX	003	06-1-029	Y	7	N	Y	N	N	N	2203	1624	25	1.53
003-07-0-001	69DX	003	07-0-001	Y	5	N	N	N	N	N	2525	417.4	7.5
003-07-0-002	69DX	003	07-0-002	Y	5	N	N	N	N	N	2594	890.9	12.4	1.15
003-07-0-003	69DX	003	07-0-003	Y	6	N	N	N	N	N	1092	910
003-07-0-009	69DX	003	07-0-009	Y	4	N	Y	N	N	N	2173	280.9	29.4	1.54
003-07-0-011	69DX	003	07-0-011	Y	4	N	N	N	N	N	3700	3200	12	1.44
003-07-0-012	69DX	003	07-0-012	Y	6	N	N	N	N	N	1240	530.3		1
003-07-0-013	69DX	003	07-0-013	Y	4	N	N	N	N	N	1636	812		1
003-07-0-015	69DX	003	07-0-015	Y	6	Y	N	N	N	N	1514	384.1	41.8	1
003-07-0-016	69DX	003	07-0-016	Y	5	N	N	N	N	N	1553	750.5	26.2	1.07
003-07-0-017	69DX	003	07-0-017	Y	5	N	N	N	N	N	1183	467	18.5	1.07
003-07-0-019	69DX	003	07-0-019	Y	5	N	N	N	N	N	1651	447	9.3	1.02
003-07-0-020	69DX	003	07-0-020	Y	6	N	N	N	N	N	2185	2354.2
003-07-0-021	69DX	003	07-0-021	Y	6	N	N	N	N	N	1020	618	14.2	1.01
003-07-0-022	69DX	003	07-0-022	Y	5	N	N	N	N	N	6749	1913	11.1	1.12
003-07-0-023	69DX	003	07-0-023	Y	6	N	N	N	N	N	1793	510	13.3	1.03
003-07-0-024	69DX	003	07-0-024	Y	7	N	N	N	N	N	1278	5543		1.39
003-07-1-002	69DX	003	07-1-002	Y	5	Y	Y	N	N	N	3250	816.1	30.8	1.55
003-07-1-004	69DX	003	07-1-004	Y	4	Y	Y	N	N	N	1597	912.9	102.9	1.88
003-07-1-008	69DX	003	07-1-008	Y	2	N	Y	N	N	N	1492	1329	14	2.33
003-07-1-010	69DX	003	07-1-010	Y	5	Y	Y	Y	N	N	2158	1235	62.9	2.46
003-07-1-011	69DX	003	07-1-011	Y	3	Y	N	Y	N	N	6119	3170.7	133.5	1.29
003-07-1-015	69DX	003	07-1-015	Y	5	Y	Y	Y	N	N	4284	682	71.5	2.17
003-07-1-017	69DX	003	07-1-017	Y	6	Y	N	N	N	N	2396	1326	49	1.06
003-07-1-020	69DX	003	07-1-020	Y	4	Y	Y	Y	N	Y	16953	3982	592.1	5.99
003-07-1-027	69DX	003	07-1-027	Y	5	Y	Y	N	N	N	9037	2509	299.2	1.66
003-07-1-028	69DX	003	07-1-028	Y	4	Y	Y	Y	N	N	28690	7707.9	81.1	2.03
003-08-0-013	69DX	003	08-0-013	Y	7	Y	N	N	N	N	1977	808	83.5	1.01
003-08-0-019	69DX	003	08-0-019	Y	3	N	Y	N	N	N	2316	2109.1	25.4	1.71
003-08-0-025	69DX	003	08-0-025	Y	5	N	N	N	N	N	1953	889	5.8	1.11
003-08-0-035	69DX	003	08-0-035	Y	6	N	N	N	N	N	1070	516	12.2
003-08-0-043	69DX	003	08-0-043	Y	5	N	N	N	N	N	2164	1018.1	11.2	1.06
003-08-0-044	69DX	003	08-0-044	Y	5	N	N	N	N	N	1348	648.7	27.6	1.35
003-08-0-047	69DX	003	08-0-047	Y	4	N	N	N	N	N	1520	588	6.6	1.14
003-08-0-048	69DX	003	08-0-048	Y	7	N	N	N	N	N	1221	572	11.3	1.03
003-08-0-058	69DX	003	08-0-058	Y	5	N	N	N	N	N	1487	533	12.4	1.1
003-08-0-059	69DX	003	08-0-059	Y	4	N	N	N	N	N	3112	1376.4		1.32
003-08-0-070	69DX	003	08-0-070	Y	8	N	N	N	N	N	1281	745.4
003-08-0-079	69DX	003	08-0-079	Y	3	Y	N	N	N	N	2142.7	2422.6	32.5	1.45
003-08-0-082	69DX	003	08-0-082	Y	6	N	N	N	N	N	1139	814	414	1
003-08-0-089	69DX	003	08-0-089	Y	6	N	N	N	N	N	1067	699.3
003-08-0-101	69DX	003	08-0-101	Y	6	N	N	N	N	N	2991.1	517.4	15	1
003-08-0-104	69DX	003	08-0-104	Y	6	N	N	N	N	N	1020	671
003-08-0-108	69DX	003	08-0-108	Y	5	N	N	N	N	N	1218	799		1.03
003-08-0-119	69DX	003	08-0-119	Y	3	N	N	N	N	N	2696	1066	13.2	1.39
003-08-0-131	69DX	003	08-0-131	Y	4	Y	N	N	N	N	3552	2092	44.9	1.02
003-08-0-139	69DX	003	08-0-139	Y	7	N	N	N	N	N	1389	778	19.5	1.11
003-08-0-143	69DX	003	08-0-143	Y	5	N	N	N	N	N	2797	1211	15.4	1.22
003-08-0-148	69DX	003	08-0-148	Y	7	N	N	N	N	N	1310	731		1
003-08-0-151	69DX	003	08-0-151	Y	7	N	Y	N	N	N	5562	1494	20.9	1.53
003-08-0-154	69DX	003	08-0-154	Y	4	N	N	N	N	N	1735	930	15.1	1.09
003-08-0-166	69DX	003	08-0-166	Y	4	N	N	N	N	N	1035	462.4	7.1	1
003-08-0-175	69DX	003	08-0-175	Y	3	N	N	N	N	N	115	230.1
003-08-0-179	69DX	003	08-0-179	Y	3	N	N	N	N	N	2573.7	498	7.8	1
003-08-0-182	69DX	003	08-0-182	Y	5	N	N	N	N	N	1416.2	797.8	9.3	1
003-08-0-184	69DX	003	08-0-184	Y	4	N	N	N	N	N	1483	323.6	6.8	1
003-08-0-199	69DX	003	08-0-199	Y	5	N	N	N	N	N	1677	1416	10.8	1.11
003-08-1-002	69DX	003	08-1-002	Y	6	Y	Y	N	N	N	4729	1040	31.5	1.63
003-08-1-004	69DX	003	08-1-004	Y	3	Y	Y	N	N	N	6659	2711.4	61.7	3.1
003-08-1-005	69DX	003	08-1-005	Y	4	N	Y	N	N	N	4226	1415.2	16	1.52
003-08-1-009	69DX	003	08-1-009	Y	5	N	Y	N	N	N	2634	778	27	2.06
003-08-1-015	69DX	003	08-1-015	Y	5	Y	Y	N	N	N	14389	3087	40.4	2.28
003-08-1-019	69DX	003	08-1-019	Y	4	Y	Y	N	N	N	14391	3517	207	5.25
003-08-1-024	69DX	003	08-1-024	Y	4	Y	Y	N	N	N	2586	1108	46.2	1.53
003-08-1-032	69DX	003	08-1-032	Y	4	N	Y	N	N	N	2414	638	27.2	4.07
003-08-1-033	69DX	003	08-1-033	Y	5	Y	N	N	N	N	4466	1570.1	65.4	1.47
003-08-1-034	69DX	003	08-1-034	Y	6	Y	Y	N	N	N	6349	1538.4	73.7	2.28
003-08-1-037	69DX	003	08-1-037	Y	4	N	N	N	N	N	1044	487.3	10.5	1.12
003-08-1-039	69DX	003	08-1-039	Y	7	Y	Y	N	N	N	2600	838	34.4	1.57
003-09-0-007	69DX	003	09-0-007	Y	5	N	N	N	N	N	1010	296.7		1
003-09-0-034	69DX	003	09-0-034	Y	6	N	N	N	N	N	6995	2479.9	23.3	1.46
003-09-0-040	69DX	003	09-0-040	Y	4	N	Y	N	N	N	2990	1152	23.3	1.61
003-09-0-044	69DX	003	09-0-044	Y	6	N	N	N	N	N	3025	1110.3	21.6	1.39
003-09-0-045	69DX	003	09-0-045	Y	6	N	N	N	N	N	2013	729		1
003-09-0-047	69DX	003	09-0-047	Y	5	N	N	N	N	N	4839	1827	12.9	1.23
003-09-0-055	69DX	003	09-0-055	Y	7	Y	N	N	N	N	2901	1209.1	36	1.22
003-09-0-069	69DX	003	09-0-069	Y	7	Y	N	N	N	N	1097	711.1	30.6	1.21
003-09-0-076	69DX	003	09-0-076	Y	7	N	N	N	N	N	1057	562.6	6.4	1
003-09-0-081	69DX	003	09-0-081	Y	6	Y	N	N	N	N	1789	735.1	75.8	1.15
003-09-0-086	69DX	003	09-0-086	Y	7	N	N	N	N	N	1335	679		1.28
003-09-0-087	69DX	003	09-0-087	Y	5	N	N	N	N	N	2414	897	15.9	1
003-09-0-100	69DX	003	09-0-100	Y	5	N	N	N	N	N	1366	720	12.1	1
003-09-0-103	69DX	003	09-0-103	Y	5	N	N	N	N	N	1624	947.7
003-09-0-107	69DX	003	09-0-107	Y	5	Y	Y	N	N	N	4151	1879	50	1.55
003-09-0-111	69DX	003	09-0-111	Y	5	N	N	N	N	N	1338	646.5		1
003-09-0-116	69DX	003	09-0-116	Y	6	N	N	N	N	N	1610.6	1011.8		0.86
003-09-0-120	69DX	003	09-0-120	Y	6	N	N	N	N	N	1412	608	12.2	1
003-09-0-124	69DX	003	09-0-124	Y	4	N	N	N	N	N	3010	1589.2	17.3	1.02
003-09-0-129	69DX	003	09-0-129	Y	5	N	N	N	N	N	1340	822	6.7	1.08
003-09-0-130	69DX	003	09-0-130	Y	6	N	N	N	N	N	1430	1087		1.05
003-09-0-133	69DX	003	09-0-133	Y	7	N	N	N	N	N	1262	875.5	18.3	1.12
003-09-0-145	69DX	003	09-0-145	Y	7	N	Y	Y	N	N	3101	1788.4	24.3	1.65
003-09-1-001	69DX	003	09-1-001	Y	4	Y	Y	N	Y	N	6499	1546.4	171.2	2.67
003-09-1-005	69DX	003	09-1-005	Y	5	N	N	N	N	N	2843	357	6.6	1.07
003-09-1-006	69DX	003	09-1-006	Y	7	N	N	N	N	N	3307	852.5	16.7	1.18
003-09-1-007	69DX	003	09-1-007	Y	4	Y	Y	N	N	Y	18630	5048	95.5	3.7
003-09-1-011	69DX	003	09-1-011	Y	8	Y	N	Y	N	N	1467	274.4	71.9	1.44
003-09-1-015	69DX	003	09-1-015	Y	6	N	N	N	N	N	1173	181.5
003-09-1-017	69DX	003	09-1-017	Y	5	N	N	N	N	N	1328	763	13	1.47
003-09-1-018	69DX	003	09-1-018	Y	3	N	N	N	N	N	1269	675.3	7.5	1.29
003-09-1-020	69DX	003	09-1-020	Y	5	Y	Y	N	N	Y	15750	4383	289.2	6.21
003-09-1-024	69DX	003	09-1-024	Y	5	Y	Y	N	Y	Y	9012	3079	239.5	2.25
003-09-1-030	69DX	003	09-1-030	Y	7	N	Y	N	Y	N	5057	644.3	20.7	1.76
003-09-1-031	69DX	003	09-1-031	Y	8	Y	Y	N	Y	Y	21926	4293.8	337	4
003-09-1-032	69DX	003	09-1-032	Y	6	N	N	N	N	N	1067	214.6	15.8	1.37
003-09-1-034	69DX	003	09-1-034	Y	5	N	N	N	N	N	1632	870.6	25.7	1.47
003-09-1-036	69DX	003	09-1-036	Y	4	Y	Y	N	N	N	4139	1511.9	208.4	2.05
003-09-1-038	69DX	003	09-1-038	Y	9	N	N	N	N	N	1089	300.2	12.5
003-09-1-039	69DX	003	09-1-039	Y	4	N	N	N	N	N	1411	424	24.3	1.11
003-09-1-042	69DX	003	09-1-042	Y	5	N	Y	N	N	N	6292	1887	24.4	1.65
003-10-0-004	69DX	003	10-0-004	Y	6	N	N	N	N	N	1790	894	26.3	1.24
003-10-0-012	69DX	003	10-0-012	Y	5	N	N	N	N	N	1548	824	10.4	1.16
003-10-0-019	69DX	003	10-0-019	Y	4	N	N	N	N	N	1676	816	21.8	1.08
003-10-0-034	69DX	003	10-0-034	Y	5	N	N	N	N	N	1676	471	21.9	1.09
003-10-0-061	69DX	003	10-0-061	Y	6	Y	N	N	N	N	2343	1042	49.7	1.42
003-10-0-062	69DX	003	10-0-062	Y	6	N	N	N	N	N	1871	618.6	17.9	1.19
003-10-0-067	69DX	003	10-0-067	Y	6	N	N	N	N	N	2774	1697	28.8	1.15
003-10-0-072	69DX	003	10-0-072	Y	5	N	N	N	N	N	342.4	1486	18.8	1
003-10-0-090	69DX	003	10-0-090	Y	2	N	N	N	N	N	1335	596.5	9.6	1.41
003-10-0-092	69DX	003	10-0-092	Y	5	N	N	N	N	N	1469	1193	9.3	1.03
003-10-0-093	69DX	003	10-0-093	Y	8	N	Y	N	N	N	5368	2037	23.2	1.77
003-10-0-097	69DX	003	10-0-097	Y	6	N	Y	N	N	N	1124	290.4		1.76
003-10-0-107	69DX	003	10-0-107	Y	7	N	N	N	N	N	1092	715	13.3	1.07
003-10-0-108	69DX	003	10-0-108	Y	6	N	N	N	N	N	1265	760	25.4	1.16
003-10-1-002	69DX	003	10-1-002	Y	5	N	N	N	N	N	2367	1275	16	1.42
003-10-1-003	69DX	003	10-1-003	Y	5	Y	Y	N	N	N	4349	2004.6	117.4	1.47
003-10-1-007	69DX	003	10-1-007	Y	7	Y	Y	N	Y	N	15660	3036.3	722.1	1.87
003-10-1-008	69DX	003	10-1-008	Y	6	N	N	N	N	N	1356	431.4	29.1	1.29
003-10-1-010	69DX	003	10-1-010	Y	4	Y	N	N	N	N	3607	1683	143.7	1.46
003-10-1-013	69DX	003	10-1-013	Y	5	N	N	N	N	N	5592	1765.2	22.5	1.34
003-10-1-023	69DX	003	10-1-023	Y	5	Y	Y	N	N	Y	16284	3136	446.3	3.17
003-11-0-020	69DX	003	11-0-020	Y	6	N	Y	N	N	N	4412	1373.2	24.6	1.83
003-11-0-023	69DX	003	11-0-023	Y	5	N	N	N	N	N	1947	854.4	11.1	1.03
003-11-0-026	69DX	003	11-0-026	Y	6	N	N	N	N	N	2364	1041.7	14.6	1
003-11-0-031	69DX	003	11-0-031	Y	6	N	N	N	N	N	1410.7	706.2	7.2	1.07
003-11-0-047	69DX	003	11-0-047	Y	6	Y	N	N	N	N	2337	1069	47.5	1.12
003-11-0-052	69DX	003	11-0-052	Y	7	N	N	N	N	N	1160	715	13	1
003-11-0-053	69DX	003	11-0-053	Y	5	N	N	N	N	N	1925	1344	11.9	1.2
003-11-0-066	69DX	003	11-0-066	Y	5	N	N	N	N	N	1051	710	7.7	1.01
003-11-0-081	69DX	003	11-0-081	Y	6	Y	N	N	N	N	1098	556	56.5	1.05
003-11-0-084	69DX	003	11-0-084	Y	6	N	N	N	N	N	1314	378	13.3	1.07
003-11-0-085	69DX	003	11-0-085	Y	6	N	N	N	N	N	1083	819	8.1
003-11-0-091	69DX	003	11-0-091	Y	5	N	N	N	N	N	1110	520	8.4	1.23
003-11-0-095	69DX	003	11-0-095	Y	5	Y	Y	N	N	N	4800	1746	36.3	1.56
003-11-1-004	69DX	003	11-1-004	Y	7	Y	Y	N	N	N	2731	458	110.5	1.68
003-11-1-006	69DX	003	11-1-006	Y	7	Y	N	Y	Y	N	3629	619.6	38.33	1.32
003-11-1-009	69DX	003	11-1-009	Y	4	N	N	N	N	N	1000	1000
003-11-1-012	69DX	003	11-1-012	Y	4	Y	Y	N	Y	N	4335	1503	45.2	2.3
003-11-1-014	69DX	003	11-1-014	Y	6	N	Y	N	N	N	1751	935	13.8	1.96
003-11-1-015	69DX	003	11-1-015	Y	5	N	Y	N	N	N	2044	672	15.9	1.54
003-11-1-016	69DX	003	11-1-016	Y	3	Y	Y	N	Y	N	6278	2197	47.4	1.89
003-11-1-018	69DX	003	11-1-018	Y	5	N	N	N	N	N	1556	476
003-11-1-025	69DX	003	11-1-025	Y	4	Y	Y	N	N	N	5572	669	41.8	1.99
003-11-1-026	69DX	003	11-1-026	Y	6	Y	Y	N	Y	N	16591	4999	212.6	4.31
003-11-1-029	69DX	003	11-1-029	Y	10	Y	Y	N	N	N	2242	527	30.2	3.46
003-11-1-030	69DX	003	11-1-030	Y	6	N	Y	N	N	N	4235	1523	29.2	2.52
003-12-0-002	69DX	003	12-0-002	Y	6	N	N	N	N	N	2303	2518.6	24.8	1.02
003-12-0-013	69DX	003	12-0-013	Y	5	N	N	N	N	N	1287	660	6.4	1.11
003-12-0-023	69DX	003	12-0-023	Y	5	Y	N	N	N	N	3311	1299.4	28.6	1
003-12-0-026	69DX	003	12-0-026	Y	4	N	N	N	N	N	919	1147	26.2	1
003-12-0-030	69DX	003	12-0-030	Y	4	N	N	N	N	N	3642	644.6	5.3	1.19
003-12-0-036	69DX	003	12-0-036	Y	6	N	N	N	N	N	4034	1877.3	15.6	1.11
003-12-0-037	69DX	003	12-0-037	Y	6	N	N	N	N	N	1148	620.7	14.7	1
003-12-0-038	69DX	003	12-0-038	Y	6	N	N	N	N	N	1090	922
003-12-0-066	69DX	003	12-0-066	Y	5	N	N	N	N	N	1546	798	12.3	1.29
003-12-1-005	69DX	003	12-1-005	Y	5	Y	Y	N	N	Y	17610	3446.5	200.9	180
003-12-1-009	69DX	003	12-1-009	Y	7	N	N	Y	N	N	3282	1254.3	35.2	1.16
003-12-1-010	69DX	003	12-1-010	Y	4	Y	Y	N	N	N	9110	2454.5	231	1.99
003-12-1-011	69DX	003	12-1-011	Y	4	Y	N	N	N	N	929	840.3	122.8	1.15
